# Supplementary material for: Enantioselective synthesis of configurationally stable [5]helicenes containing 1,2-azaborine units
Source: Chem Sci. 2026 Apr 23;17(22):11219–28. doi: 10.1039/d6sc02344d (PMC13131005; doi:10.1039/d6sc02344d)
Supplement: SC-017-D6SC02344D-s002 [file SC-017-D6SC02344D-s002.cif]

# Supplementary Information (SI) for Chemical Science.
# This journal is © The Royal Society of Chemistry 2026

####################################################################### 
# 
# This file contains crystal structure data downloaded from the 
# Cambridge Structural Database (CSD) hosted by the Cambridge 
# Crystallographic Data Centre (CCDC).
# 
# Full information about CCDC data access policies and citation 
# guidelines are available at http://www.ccdc.cam.ac.uk/access/V1 
# 
# Audit and citation data items may have been added by the CCDC. 
# Please retain this information to preserve the provenance of 
# this file and to allow appropriate attribution of the data. 
# 
#######################################################################

data_cu_2251_cg_0m
_database_code_depnum_ccdc_archive 'CCDC 2506343'
loop_
_audit_author_name
_audit_author_address
'Christopher Golz'
;Georg August University Goettingen
Germany
;
_audit_update_record             
;
2025-11-28 deposited with the CCDC.	2026-04-23 downloaded from the CCDC.
;
loop_
_audit_author_email
catherine.olguinellmeier@uni-goettingen.de
'cgolz@gwdg.de '
'malcara@gwdg.de '

_audit_creation_method           
;FinalCif V134 by Daniel Kratzert, Freiburg 2024, 
https://dkratzert.de/finalcif.html
;
_audit_creation_date             2024-02-21
_diffrn_source_power             0.05
_exptl_crystal_colour_primary    colourless
_olex2_refinement_description    
;
1. Fixed Uiso
 At 1.2 times of:
  All C(H) groups, All C(H,H) groups, All C(H,H,H,H,H,H) groups, All N(H) groups
 At 1.5 times of:
  All C(H,H,H) groups
2. Restrained distances
 N1-H1
 0.88 with sigma of 0.02
 Cl1A-C46A \\sim Cl2B-C46B
 with sigma of 0.02
 Cl2A-C46A \\sim Cl1B-C46B
 with sigma of 0.02
 Cl1A-Cl2A \\sim Cl2B-Cl1B
 with sigma of 0.04
3. Uiso/Uaniso restraints and constraints
C46A \\sim C46B: within 2A with sigma of 0.003 and sigma for terminal atoms of
0.009 within 2A
4. Others
 Sof(Cl1B)=Sof(Cl2B)=Sof(C46B)=Sof(H46C)=Sof(H46D)=1-FVAR(1)
 Sof(Cl1A)=Sof(Cl2A)=Sof(C46A)=Sof(H46A)=Sof(H46B)=FVAR(1)
 Sof(H43D)=Sof(H43E)=Sof(H43F)=1-FVAR(2)
 Sof(H43A)=Sof(H43B)=Sof(H43C)=FVAR(2)
5.a Secondary CH2 refined with riding coordinates:
 C46A(H46A,H46B), C46B(H46C,H46D)
5.b Aromatic/amide H refined with riding coordinates:
 C5(H5), C6(H6), C9(H9), C12(H12), C13(H13), C15(H15), C16(H16), C17(H17),
 C18(H18), C19(H19), C20(H20), C23(H23), C24(H24), C26(H26), C27(H27), C28(H28),
  C29(H29), C32(H32), C33(H33), C34(H34), C35(H35), C36(H36), C39(H39), C41(H41)
5.c Disordered Me refined as rotating group:
 C43(H43A,H43B,H43C,H43D,H43E,H43F)
5.d Idealised Me refined as rotating group:
 C44(H44A,H44B,H44C), C45(H45A,H45B,H45C)
;
_olex2_submission_special_instructions 'No special instructions were received'
_shelx_SHELXL_version_number     2018/3
_chemical_name_systematic        ?
_chemical_name_common            ?
_chemical_formula_sum            'C46 H36 B Cl2 N O'
_chemical_formula_moiety         'C H2 Cl2, C45 H34 B N O'
_chemical_formula_weight         700.47
_chemical_melting_point          ?
_chemical_absolute_configuration ad
_space_group_crystal_system      monoclinic
_space_group_IT_number           4
_space_group_name_H-M_alt        'P 1 21 1'
_space_group_name_Hall           'P 2yb'
_shelx_space_group_comment       
;
The symmetry employed for this shelxl refinement is uniquely defined
by the following loop, which should always be used as a source of
symmetry information in preference to the above space-group names.
They are only intended as comments.
;

loop_
_space_group_symop_operation_xyz
'x, y, z'
'-x, y+1/2, -z'

_cell_length_a                   8.4475(2)
_cell_length_b                   12.6614(5)
_cell_length_c                   16.7944(5)
_cell_angle_alpha                90
_cell_angle_beta                 91.358(2)
_cell_angle_gamma                90
_cell_volume                     1795.78(10)
_cell_formula_units_Z            2
_cell_measurement_temperature    100.00
_cell_measurement_reflns_used    9853
_cell_measurement_theta_min      2.632
_cell_measurement_theta_max      79.632
_exptl_crystal_description       plate
_exptl_crystal_colour            colourless
_exptl_crystal_recrystallization_method 'from dichloromethane.'
_exptl_crystal_density_meas      ?
_exptl_crystal_density_method    ?
_exptl_crystal_density_diffrn    1.295
_exptl_crystal_F_000             732
_exptl_crystal_size_max          0.365
_exptl_crystal_size_mid          0.142
_exptl_crystal_size_min          0.06
_exptl_absorpt_coefficient_mu    1.911
_exptl_absorpt_correction_type   numerical
_exptl_absorpt_correction_T_min  0.6485
_exptl_absorpt_correction_T_max  0.9468
_exptl_absorpt_process_details   
;
SADABS-2016/2 (Bruker,2016/2) was used for absorption correction.
wR2(int) was 0.0951 before and 0.0619 after correction.
The Ratio of minimum to maximum transmission is 0.6849.
The \l/2 correction factor is Not present.
;
_exptl_absorpt_special_details   ?
_shelx_estimated_absorpt_T_min   0.542
_shelx_estimated_absorpt_T_max   0.894
_exptl_transmission_factor_min   ?
_exptl_transmission_factor_max   ?
_exptl_special_details           ?
_diffrn_ambient_temperature      100.00
_diffrn_ambient_environment      N~2~
_diffrn_radiation_type           CuK\a
_diffrn_radiation_wavelength     1.54178
_diffrn_radiation_monochromator  'mirror optics'
_diffrn_measurement_ambient_temperature_device_make 'Oxford Cryostream 800'
_diffrn_radiation_probe          x-ray
_diffrn_source                   'microfocus sealed X-ray tube'
_diffrn_source_type              'Incoatec I\ms'
_diffrn_source_voltage           50.0
_diffrn_source_current           1.0
_diffrn_detector                 CPAD
_diffrn_detector_type            'Bruker PHOTON III'
_diffrn_detector_area_resol_mean 7.41
_diffrn_measurement_device       'four-circle diffractometer'
_diffrn_measurement_device_type  'Bruker D8 VENTURE dual wavelength Mo/Cu'
_diffrn_measurement_method       '\w and \f scans'
_diffrn_measurement_specimen_support 'MiTeGen micromount'
_diffrn_reflns_number            70578
_diffrn_reflns_av_unetI/netI     0.0200
_diffrn_reflns_av_R_equivalents  0.0476
_diffrn_reflns_theta_min         2.632
_diffrn_reflns_theta_max         79.808
_diffrn_reflns_theta_full        67.679
_diffrn_reflns_limit_h_min       -10
_diffrn_reflns_limit_h_max       10
_diffrn_reflns_limit_k_min       -16
_diffrn_reflns_limit_k_max       15
_diffrn_reflns_limit_l_min       -21
_diffrn_reflns_limit_l_max       21
_diffrn_standards_number         0
_diffrn_measured_fraction_theta_max 0.989
_diffrn_measured_fraction_theta_full 1.000
_diffrn_reflns_Laue_measured_fraction_max 0.989
_diffrn_reflns_Laue_measured_fraction_full 1.000
_diffrn_reflns_point_group_measured_fraction_max 0.974
_diffrn_reflns_point_group_measured_fraction_full 0.998
_reflns_number_total             7623
_reflns_number_gt                7490
_reflns_threshold_expression     'I > 2\s(I)'
_reflns_Friedel_coverage         0.883
_reflns_Friedel_fraction_max     0.957
_reflns_Friedel_fraction_full    0.996
_reflns_special_details          
;
 Reflections were merged by SHELXL according to the crystal
 class for the calculation of statistics and refinement.
 
 _reflns_Friedel_fraction is defined as the number of unique
 Friedel pairs measured divided by the number that would be
 possible theoretically, ignoring centric projections and
 systematic absences.
;
_computing_data_collection       
'Bruker BIS V6.2.15/2021-03-16 and APEX4 2022.1-1'
_computing_cell_refinement       'SAINT V8.40B (?, 2016)'
_computing_data_reduction        'SAINT V8.40B (?, 2016)'
_computing_structure_solution    'XT  (Sheldrick, 2015)'
_computing_structure_refinement  'XL  (Sheldrick, 2008)'
_computing_molecular_graphics    'Olex2 1.5 (Dolomanov et al., 2009)'
_computing_publication_material  'Olex2 1.5 (Dolomanov et al., 2009)'
_refine_special_details          ?
_refine_ls_structure_factor_coef Fsqd
_refine_ls_matrix_type           full
_refine_ls_weighting_scheme      calc
_refine_ls_weighting_details     
'w=1/[\s^2^(Fo^2^)+(0.0458P)^2^+0.6188P] where P=(Fo^2^+2Fc^2^)/3'
_atom_sites_solution_primary     dual
_atom_sites_solution_secondary   ?
_atom_sites_solution_hydrogens   mixed
_refine_ls_hydrogen_treatment    mixed
_refine_ls_number_reflns         7623
_refine_ls_number_parameters     496
_refine_ls_number_restraints     11
_refine_ls_R_factor_all          0.0343
_refine_ls_R_factor_gt           0.0337
_refine_ls_wR_factor_ref         0.0882
_refine_ls_wR_factor_gt          0.0875
_refine_ls_goodness_of_fit_ref   1.030
_refine_ls_restrained_S_all      1.030
_refine_ls_shift/su_max          0.000
_refine_ls_shift/su_mean         0.000
_refine_diff_density_max         0.583
_refine_diff_density_min         -0.456
_refine_diff_density_rms         0.038
_refine_ls_extinction_method     'SHELXL-2018/3 (Sheldrick 2018)'
_refine_ls_extinction_coef       0.0026(3)
_refine_ls_extinction_expression Fc^*^=kFc[1+0.001xFc^2^\l^3^/sin(2\q)]^-1/4^
_refine_ls_abs_structure_Flack   -0.004(5)
_refine_ls_abs_structure_details 
;
 Flack x determined using 3447 quotients [(I+)-(I-)]/[(I+)+(I-)]
 (Parsons, Flack and Wagner, Acta Cryst. B69 (2013) 249-259).
;

loop_
_atom_type_symbol
_atom_type_description
_atom_type_scat_dispersion_real
_atom_type_scat_dispersion_imag
_atom_type_scat_source
C C 0.0181 0.0091 'International Tables Vol C Tables 4.2.6.8 and 6.1.1.4'
H H 0.0000 0.0000 'International Tables Vol C Tables 4.2.6.8 and 6.1.1.4'
B B 0.0090 0.0039 'International Tables Vol C Tables 4.2.6.8 and 6.1.1.4'
Cl Cl 0.3639 0.7018 'International Tables Vol C Tables 4.2.6.8 and 6.1.1.4'
N N 0.0311 0.0180 'International Tables Vol C Tables 4.2.6.8 and 6.1.1.4'
O O 0.0492 0.0322 'International Tables Vol C Tables 4.2.6.8 and 6.1.1.4'

_geom_special_details            
;
 All esds (except the esd in the dihedral angle between two l.s. planes)
 are estimated using the full covariance matrix.  The cell esds are taken
 into account individually in the estimation of esds in distances, angles
 and torsion angles; correlations between esds in cell parameters are only
 used when they are defined by crystal symmetry.  An approximate (isotropic)
 treatment of cell esds is used for estimating esds involving l.s. planes.
;

loop_
_atom_site_label
_atom_site_type_symbol
_atom_site_fract_x
_atom_site_fract_y
_atom_site_fract_z
_atom_site_U_iso_or_equiv
_atom_site_adp_type
_atom_site_occupancy
_atom_site_site_symmetry_order
_atom_site_calc_flag
_atom_site_refinement_flags_posn
_atom_site_refinement_flags_adp
_atom_site_refinement_flags_occupancy
_atom_site_disorder_assembly
_atom_site_disorder_group
Cl1A Cl 0.4192(3) 0.60586(15) 0.05113(12) 0.0523(5) Uani 0.653(7) 1 d D . P A 1
Cl2A Cl 0.25043(19) 0.75525(19) -0.05025(10) 0.0633(6) Uani 0.653(7) 1 d D . P
A 1
C46A C 0.4287(14) 0.7289(9) 0.0029(7) 0.041(2) Uani 0.653(7) 1 d D U P A 1
H46A H 0.517956 0.728956 -0.034231 0.049 Uiso 0.653(7) 1 calc R U P A 1
H46B H 0.448273 0.785191 0.042923 0.049 Uiso 0.653(7) 1 calc R U P A 1
Cl1B Cl 0.2884(9) 0.8269(7) -0.0367(3) 0.132(4) Uani 0.347(7) 1 d D . P A 2
Cl2B Cl 0.3431(10) 0.6203(4) 0.0321(3) 0.0797(18) Uani 0.347(7) 1 d D . P A 2
C46B C 0.428(3) 0.7293(17) -0.0143(17) 0.043(3) Uani 0.347(7) 1 d D U P A 2
H46C H 0.511817 0.759166 0.021140 0.051 Uiso 0.347(7) 1 calc R U P A 2
H46D H 0.477932 0.705976 -0.064049 0.051 Uiso 0.347(7) 1 calc R U P A 2
O1 O 0.51144(18) 0.82777(13) 0.18679(9) 0.0237(3) Uani 1 1 d . . . . .
N1 N 0.2141(2) 0.28917(14) 0.34457(11) 0.0198(4) Uani 1 1 d D . . . .
H1 H 0.143(3) 0.239(2) 0.3420(16) 0.024 Uiso 1 1 d D U . . .
C1 C 0.2137(2) 0.35206(16) 0.41196(12) 0.0181(4) Uani 1 1 d . . . . .
C2 C 0.3175(2) 0.43803(16) 0.41950(12) 0.0163(4) Uani 1 1 d . . . . .
C3 C 0.2831(2) 0.51663(16) 0.47926(12) 0.0163(4) Uani 1 1 d . . . . .
C4 C 0.1856(2) 0.48754(17) 0.54385(12) 0.0174(4) Uani 1 1 d . . . . .
C5 C 0.1017(2) 0.39066(17) 0.53918(12) 0.0198(4) Uani 1 1 d . . . . .
H5 H 0.040647 0.368530 0.582953 0.024 Uiso 1 1 calc R U . . .
C6 C 0.1071(2) 0.32861(17) 0.47272(13) 0.0198(4) Uani 1 1 d . . . . .
H6 H 0.038709 0.269345 0.467491 0.024 Uiso 1 1 calc R U . . .
C7 C 0.1653(2) 0.55864(17) 0.61058(12) 0.0179(4) Uani 1 1 d . . . . .
C8 C 0.2318(2) 0.66050(17) 0.60692(12) 0.0185(4) Uani 1 1 d . . . . .
C9 C 0.3062(2) 0.69338(17) 0.53578(12) 0.0189(4) Uani 1 1 d . . . . .
H9 H 0.340632 0.764575 0.531821 0.023 Uiso 1 1 calc R U . . .
C10 C 0.3304(2) 0.62697(16) 0.47293(11) 0.0164(4) Uani 1 1 d . . . . .
C11 C 0.3830(2) 0.67657(15) 0.39742(12) 0.0166(4) Uani 1 1 d . . . . .
C12 C 0.3082(2) 0.65425(16) 0.32478(12) 0.0170(4) Uani 1 1 d . . . . .
H12 H 0.224255 0.604286 0.322845 0.020 Uiso 1 1 calc R U . . .
C13 C 0.3534(2) 0.70346(17) 0.25482(12) 0.0193(4) Uani 1 1 d . . . . .
H13 H 0.302529 0.686064 0.205493 0.023 Uiso 1 1 calc R U . . .
C14 C 0.4734(2) 0.77816(17) 0.25783(12) 0.0197(4) Uani 1 1 d . . . . .
C15 C 0.5471(2) 0.80493(17) 0.33011(13) 0.0215(4) Uani 1 1 d . . . . .
H15 H 0.626791 0.857853 0.332225 0.026 Uiso 1 1 calc R U . . .
C16 C 0.5027(2) 0.75343(17) 0.39892(12) 0.0197(4) Uani 1 1 d . . . . .
H16 H 0.554461 0.770509 0.448094 0.024 Uiso 1 1 calc R U . . .
C17 C 0.2148(2) 0.73203(18) 0.67069(13) 0.0221(4) Uani 1 1 d . . . . .
H17 H 0.259594 0.800674 0.667523 0.026 Uiso 1 1 calc R U . . .
C18 C 0.1339(3) 0.70305(19) 0.73731(13) 0.0250(4) Uani 1 1 d . . . . .
H18 H 0.123604 0.751207 0.780263 0.030 Uiso 1 1 calc R U . . .
C19 C 0.0665(3) 0.60192(19) 0.74154(13) 0.0243(4) Uani 1 1 d . . . . .
H19 H 0.010172 0.581906 0.787458 0.029 Uiso 1 1 calc R U . . .
C20 C 0.0812(2) 0.53152(18) 0.67972(13) 0.0221(4) Uani 1 1 d . . . . .
H20 H 0.034281 0.463578 0.683441 0.026 Uiso 1 1 calc R U . . .
C21 C 0.4488(2) 0.44531(16) 0.36381(12) 0.0171(4) Uani 1 1 d . . . . .
C22 C 0.4317(2) 0.39647(16) 0.28869(12) 0.0182(4) Uani 1 1 d . . . . .
C23 C 0.5444(2) 0.41831(17) 0.22905(12) 0.0198(4) Uani 1 1 d . . . . .
H23 H 0.529301 0.388913 0.177384 0.024 Uiso 1 1 calc R U . . .
C24 C 0.6732(2) 0.48036(17) 0.24445(12) 0.0202(4) Uani 1 1 d . . . . .
H24 H 0.740126 0.500398 0.202369 0.024 Uiso 1 1 calc R U . . .
C25 C 0.7076(2) 0.51525(16) 0.32364(13) 0.0190(4) Uani 1 1 d . . . . .
C26 C 0.8540(2) 0.56465(17) 0.34354(13) 0.0213(4) Uani 1 1 d . . . . .
H26 H 0.925445 0.581293 0.302521 0.026 Uiso 1 1 calc R U . . .
C27 C 0.8942(2) 0.58877(18) 0.42103(14) 0.0226(4) Uani 1 1 d . . . . .
H27 H 0.991581 0.623208 0.433403 0.027 Uiso 1 1 calc R U . . .
C28 C 0.7901(2) 0.56220(17) 0.48206(13) 0.0213(4) Uani 1 1 d . . . . .
H28 H 0.820231 0.575830 0.535950 0.026 Uiso 1 1 calc R U . . .
C29 C 0.6460(2) 0.51693(17) 0.46487(12) 0.0188(4) Uani 1 1 d . . . . .
H29 H 0.577299 0.500036 0.506979 0.023 Uiso 1 1 calc R U . . .
C30 C 0.5980(2) 0.49487(15) 0.38491(12) 0.0169(4) Uani 1 1 d . . . . .
C31 C 0.6705(3) 0.83933(18) 0.16962(13) 0.0228(4) Uani 1 1 d . . . . .
C32 C 0.7850(3) 0.7688(2) 0.19638(16) 0.0316(5) Uani 1 1 d . . . . .
H32 H 0.757231 0.710388 0.228695 0.038 Uiso 1 1 calc R U . . .
C33 C 0.9411(3) 0.7847(3) 0.17527(18) 0.0413(6) Uani 1 1 d . . . . .
H33 H 1.020770 0.737183 0.193828 0.050 Uiso 1 1 calc R U . . .
C34 C 0.9822(3) 0.8691(3) 0.12750(17) 0.0397(6) Uani 1 1 d . . . . .
H34 H 1.089414 0.879813 0.113712 0.048 Uiso 1 1 calc R U . . .
C35 C 0.8665(3) 0.9370(2) 0.10028(15) 0.0355(6) Uani 1 1 d . . . . .
H35 H 0.894070 0.994385 0.066935 0.043 Uiso 1 1 calc R U . . .
C36 C 0.7095(3) 0.92295(19) 0.12081(13) 0.0275(5) Uani 1 1 d . . . . .
H36 H 0.630023 0.970168 0.101577 0.033 Uiso 1 1 calc R U . . .
C37 C 0.2760(2) 0.24464(18) 0.19787(13) 0.0215(4) Uani 1 1 d . . . . .
C38 C 0.1929(3) 0.2916(2) 0.13357(14) 0.0295(5) Uani 1 1 d . . . . .
C39 C 0.1616(3) 0.2332(3) 0.06461(15) 0.0402(7) Uani 1 1 d . . . . .
H39 H 0.105350 0.265561 0.021450 0.048 Uiso 1 1 calc R U . . .
C40 C 0.2103(4) 0.1294(3) 0.05741(15) 0.0422(7) Uani 1 1 d . . . . .
C41 C 0.2932(3) 0.0834(2) 0.12082(15) 0.0347(6) Uani 1 1 d . . . . .
H41 H 0.327763 0.012314 0.116478 0.042 Uiso 1 1 calc R U . . .
C42 C 0.3268(3) 0.13933(18) 0.19072(14) 0.0247(5) Uani 1 1 d . . . . .
C43 C 0.4151(3) 0.0848(2) 0.25805(17) 0.0346(6) Uani 1 1 d . . . . .
H43A H 0.522402 0.113891 0.263107 0.041 Uiso 0.50(3) 1 calc R U P . .
H43B H 0.421075 0.008932 0.246980 0.041 Uiso 0.50(3) 1 calc R U P . .
H43C H 0.359347 0.096144 0.307836 0.041 Uiso 0.50(3) 1 calc R U P . .
H43D H 0.346147 0.032087 0.282175 0.041 Uiso 0.50(3) 1 calc R U P . .
H43E H 0.447474 0.137046 0.298302 0.041 Uiso 0.50(3) 1 calc R U P . .
H43F H 0.509202 0.049834 0.237446 0.041 Uiso 0.50(3) 1 calc R U P . .
C44 C 0.1754(6) 0.0693(4) -0.01917(18) 0.0737(14) Uani 1 1 d . . . . .
H44A H 0.261078 0.081285 -0.056485 0.111 Uiso 1 1 calc R U . . .
H44B H 0.075182 0.094204 -0.042981 0.111 Uiso 1 1 calc R U . . .
H44C H 0.167569 -0.006286 -0.007495 0.111 Uiso 1 1 calc R U . . .
C45 C 0.1333(3) 0.4037(2) 0.13990(18) 0.0414(7) Uani 1 1 d . . . . .
H45A H 0.055728 0.407999 0.182243 0.062 Uiso 1 1 calc R U . . .
H45B H 0.083184 0.424812 0.089142 0.062 Uiso 1 1 calc R U . . .
H45C H 0.222349 0.450926 0.152408 0.062 Uiso 1 1 calc R U . . .
B1 B 0.3044(3) 0.31040(18) 0.27678(14) 0.0194(4) Uani 1 1 d . . . . .

loop_
_atom_site_aniso_label
_atom_site_aniso_U_11
_atom_site_aniso_U_22
_atom_site_aniso_U_33
_atom_site_aniso_U_23
_atom_site_aniso_U_13
_atom_site_aniso_U_12
Cl1A 0.0766(12) 0.0471(8) 0.0339(7) -0.0023(6) 0.0151(7) 0.0047(8)
Cl2A 0.0529(8) 0.0695(13) 0.0664(9) -0.0039(8) -0.0253(7) 0.0064(7)
C46A 0.0367(19) 0.046(2) 0.040(6) -0.005(3) 0.003(3) 0.0058(18)
Cl1B 0.150(5) 0.157(7) 0.092(3) 0.062(4) 0.083(3) 0.115(5)
Cl2B 0.124(5) 0.054(2) 0.062(2) -0.0215(18) 0.028(3) -0.030(3)
C46B 0.038(3) 0.045(3) 0.045(7) -0.003(4) 0.005(4) 0.004(3)
O1 0.0199(7) 0.0264(8) 0.0248(7) 0.0080(6) 0.0038(6) -0.0009(6)
N1 0.0214(8) 0.0160(8) 0.0219(9) -0.0013(7) -0.0019(6) -0.0035(7)
C1 0.0184(9) 0.0166(10) 0.0191(9) 0.0006(8) -0.0026(7) 0.0011(7)
C2 0.0168(9) 0.0147(9) 0.0172(9) 0.0013(7) -0.0025(7) 0.0001(7)
C3 0.0144(8) 0.0175(10) 0.0169(9) 0.0008(7) -0.0030(7) 0.0010(7)
C4 0.0158(8) 0.0179(9) 0.0183(9) 0.0022(7) -0.0012(7) 0.0022(7)
C5 0.0193(9) 0.0200(10) 0.0202(9) 0.0045(8) 0.0021(7) -0.0018(8)
C6 0.0187(9) 0.0160(10) 0.0245(10) 0.0030(8) -0.0013(7) -0.0030(7)
C7 0.0151(9) 0.0205(10) 0.0180(9) 0.0019(8) -0.0015(7) 0.0020(7)
C8 0.0153(9) 0.0202(10) 0.0199(9) -0.0003(8) -0.0018(7) 0.0026(7)
C9 0.0156(9) 0.0182(10) 0.0227(10) -0.0001(8) -0.0015(7) -0.0017(7)
C10 0.0139(8) 0.0173(9) 0.0178(9) 0.0014(8) -0.0015(7) 0.0009(7)
C11 0.0159(9) 0.0142(9) 0.0198(9) 0.0014(7) 0.0019(7) 0.0024(7)
C12 0.0138(8) 0.0158(9) 0.0214(9) 0.0000(7) 0.0005(7) 0.0013(7)
C13 0.0160(8) 0.0210(10) 0.0208(9) 0.0010(8) -0.0016(7) 0.0022(7)
C14 0.0195(9) 0.0174(10) 0.0223(10) 0.0051(8) 0.0023(7) 0.0015(8)
C15 0.0204(9) 0.0176(10) 0.0265(11) 0.0018(8) 0.0008(8) -0.0021(8)
C16 0.0196(9) 0.0187(10) 0.0206(10) -0.0015(8) -0.0013(7) -0.0020(8)
C17 0.0201(9) 0.0240(11) 0.0220(10) -0.0020(8) -0.0002(8) -0.0004(8)
C18 0.0234(10) 0.0290(12) 0.0226(10) -0.0053(9) 0.0012(8) 0.0041(8)
C19 0.0236(10) 0.0295(12) 0.0199(10) 0.0038(9) 0.0043(8) 0.0047(9)
C20 0.0214(10) 0.0227(10) 0.0222(10) 0.0029(8) 0.0017(8) 0.0026(8)
C21 0.0182(9) 0.0130(9) 0.0200(9) 0.0010(7) -0.0006(7) 0.0020(7)
C22 0.0201(9) 0.0147(9) 0.0197(10) 0.0003(7) -0.0019(7) 0.0015(7)
C23 0.0229(10) 0.0186(10) 0.0180(9) 0.0008(8) -0.0004(8) 0.0022(8)
C24 0.0207(9) 0.0189(10) 0.0211(10) 0.0005(8) 0.0013(8) 0.0019(8)
C25 0.0171(9) 0.0146(9) 0.0252(10) 0.0005(8) -0.0003(8) 0.0022(7)
C26 0.0166(9) 0.0190(10) 0.0284(11) 0.0016(8) 0.0015(8) 0.0018(8)
C27 0.0149(9) 0.0215(10) 0.0313(11) -0.0026(9) -0.0027(8) 0.0008(7)
C28 0.0184(9) 0.0217(10) 0.0235(10) -0.0030(8) -0.0040(8) 0.0031(8)
C29 0.0167(9) 0.0174(9) 0.0221(10) 0.0002(8) -0.0003(7) 0.0045(7)
C30 0.0169(9) 0.0112(9) 0.0226(10) -0.0002(7) -0.0002(7) 0.0033(7)
C31 0.0217(10) 0.0227(11) 0.0242(10) -0.0026(9) 0.0048(8) -0.0025(8)
C32 0.0238(11) 0.0316(13) 0.0398(13) 0.0058(11) 0.0071(9) 0.0030(9)
C33 0.0243(12) 0.0484(17) 0.0515(16) 0.0001(13) 0.0084(11) 0.0062(11)
C34 0.0267(12) 0.0543(17) 0.0387(14) -0.0114(12) 0.0132(10) -0.0129(12)
C35 0.0399(14) 0.0380(14) 0.0292(12) -0.0051(10) 0.0128(10) -0.0158(11)
C36 0.0329(12) 0.0265(12) 0.0235(11) -0.0009(9) 0.0067(9) -0.0056(9)
C37 0.0211(9) 0.0235(10) 0.0200(10) -0.0007(8) 0.0004(7) -0.0056(8)
C38 0.0282(11) 0.0363(13) 0.0237(11) 0.0045(10) -0.0036(9) -0.0100(10)
C39 0.0433(14) 0.0569(18) 0.0201(11) 0.0053(11) -0.0060(10) -0.0249(13)
C40 0.0522(16) 0.0522(17) 0.0226(11) -0.0110(11) 0.0102(11) -0.0334(14)
C41 0.0378(13) 0.0333(14) 0.0339(13) -0.0148(11) 0.0167(10) -0.0164(11)
C42 0.0232(10) 0.0235(11) 0.0277(11) -0.0061(9) 0.0059(8) -0.0054(8)
C43 0.0370(13) 0.0210(12) 0.0455(14) -0.0066(10) -0.0029(11) 0.0041(10)
C44 0.108(3) 0.090(3) 0.0249(14) -0.0233(16) 0.0187(16) -0.065(3)
C45 0.0413(14) 0.0362(15) 0.0460(16) 0.0156(13) -0.0169(12) -0.0024(12)
B1 0.0212(11) 0.0160(11) 0.0209(11) 0.0011(9) -0.0035(8) 0.0019(8)

loop_
_geom_bond_atom_site_label_1
_geom_bond_atom_site_label_2
_geom_bond_distance
_geom_bond_site_symmetry_2
_geom_bond_publ_flag
Cl1A C46A 1.759(9) . ?
Cl2A C46A 1.765(11) . ?
C46A H46A 0.9900 . ?
C46A H46B 0.9900 . ?
Cl1B C46B 1.743(19) . ?
Cl2B C46B 1.746(19) . ?
C46B H46C 0.9900 . ?
C46B H46D 0.9900 . ?
O1 C14 1.392(2) . ?
O1 C31 1.388(2) . ?
N1 H1 0.87(2) . ?
N1 C1 1.384(3) . ?
N1 B1 1.411(3) . ?
C1 C2 1.402(3) . ?
C1 C6 1.408(3) . ?
C2 C3 1.448(3) . ?
C2 C21 1.471(3) . ?
C3 C4 1.426(3) . ?
C3 C10 1.458(3) . ?
C4 C5 1.418(3) . ?
C4 C7 1.451(3) . ?
C5 H5 0.9500 . ?
C5 C6 1.367(3) . ?
C6 H6 0.9500 . ?
C7 C8 1.409(3) . ?
C7 C20 1.418(3) . ?
C8 C9 1.425(3) . ?
C8 C17 1.412(3) . ?
C9 H9 0.9500 . ?
C9 C10 1.369(3) . ?
C10 C11 1.492(3) . ?
C11 C12 1.390(3) . ?
C11 C16 1.404(3) . ?
C12 H12 0.9500 . ?
C12 C13 1.391(3) . ?
C13 H13 0.9500 . ?
C13 C14 1.387(3) . ?
C14 C15 1.393(3) . ?
C15 H15 0.9500 . ?
C15 C16 1.386(3) . ?
C16 H16 0.9500 . ?
C17 H17 0.9500 . ?
C17 C18 1.375(3) . ?
C18 H18 0.9500 . ?
C18 C19 1.404(3) . ?
C19 H19 0.9500 . ?
C19 C20 1.376(3) . ?
C20 H20 0.9500 . ?
C21 C22 1.409(3) . ?
C21 C30 1.444(3) . ?
C22 C23 1.425(3) . ?
C22 B1 1.540(3) . ?
C23 H23 0.9500 . ?
C23 C24 1.362(3) . ?
C24 H24 0.9500 . ?
C24 C25 1.425(3) . ?
C25 C26 1.419(3) . ?
C25 C30 1.424(3) . ?
C26 H26 0.9500 . ?
C26 C27 1.371(3) . ?
C27 H27 0.9500 . ?
C27 C28 1.407(3) . ?
C28 H28 0.9500 . ?
C28 C29 1.370(3) . ?
C29 H29 0.9500 . ?
C29 C30 1.421(3) . ?
C31 C32 1.384(3) . ?
C31 C36 1.384(3) . ?
C32 H32 0.9500 . ?
C32 C33 1.389(3) . ?
C33 H33 0.9500 . ?
C33 C34 1.385(4) . ?
C34 H34 0.9500 . ?
C34 C35 1.372(4) . ?
C35 H35 0.9500 . ?
C35 C36 1.389(3) . ?
C36 H36 0.9500 . ?
C37 C38 1.406(3) . ?
C37 C42 1.407(3) . ?
C37 B1 1.579(3) . ?
C38 C39 1.394(4) . ?
C38 C45 1.511(4) . ?
C39 H39 0.9500 . ?
C39 C40 1.383(5) . ?
C40 C41 1.389(4) . ?
C40 C44 1.517(4) . ?
C41 H41 0.9500 . ?
C41 C42 1.394(3) . ?
C42 C43 1.508(4) . ?
C43 H43A 0.9800 . ?
C43 H43B 0.9800 . ?
C43 H43C 0.9800 . ?
C43 H43D 0.9800 . ?
C43 H43E 0.9800 . ?
C43 H43F 0.9800 . ?
C44 H44A 0.9800 . ?
C44 H44B 0.9800 . ?
C44 H44C 0.9800 . ?
C45 H45A 0.9800 . ?
C45 H45B 0.9800 . ?
C45 H45C 0.9800 . ?

loop_
_geom_angle_atom_site_label_1
_geom_angle_atom_site_label_2
_geom_angle_atom_site_label_3
_geom_angle
_geom_angle_site_symmetry_1
_geom_angle_site_symmetry_3
_geom_angle_publ_flag
Cl1A C46A Cl2A 110.6(7) . . ?
Cl1A C46A H46A 109.5 . . ?
Cl1A C46A H46B 109.5 . . ?
Cl2A C46A H46A 109.5 . . ?
Cl2A C46A H46B 109.5 . . ?
H46A C46A H46B 108.1 . . ?
Cl1B C46B Cl2B 112.0(13) . . ?
Cl1B C46B H46C 109.2 . . ?
Cl1B C46B H46D 109.2 . . ?
Cl2B C46B H46C 109.2 . . ?
Cl2B C46B H46D 109.2 . . ?
H46C C46B H46D 107.9 . . ?
C31 O1 C14 117.99(17) . . ?
C1 N1 H1 116.1(18) . . ?
C1 N1 B1 124.21(18) . . ?
B1 N1 H1 119.0(18) . . ?
N1 C1 C2 120.45(18) . . ?
N1 C1 C6 119.06(18) . . ?
C2 C1 C6 120.50(18) . . ?
C1 C2 C3 117.47(17) . . ?
C1 C2 C21 118.10(18) . . ?
C3 C2 C21 124.35(18) . . ?
C2 C3 C10 123.28(17) . . ?
C4 C3 C2 118.60(18) . . ?
C4 C3 C10 117.85(18) . . ?
C3 C4 C7 120.55(19) . . ?
C5 C4 C3 118.58(19) . . ?
C5 C4 C7 120.76(18) . . ?
C4 C5 H5 119.5 . . ?
C6 C5 C4 121.06(19) . . ?
C6 C5 H5 119.5 . . ?
C1 C6 H6 119.8 . . ?
C5 C6 C1 120.35(19) . . ?
C5 C6 H6 119.8 . . ?
C8 C7 C4 118.68(18) . . ?
C8 C7 C20 117.74(19) . . ?
C20 C7 C4 123.58(19) . . ?
C7 C8 C9 119.22(19) . . ?
C7 C8 C17 120.41(19) . . ?
C17 C8 C9 120.2(2) . . ?
C8 C9 H9 118.5 . . ?
C10 C9 C8 122.95(19) . . ?
C10 C9 H9 118.5 . . ?
C3 C10 C11 123.57(17) . . ?
C9 C10 C3 119.11(18) . . ?
C9 C10 C11 116.73(18) . . ?
C12 C11 C10 121.47(17) . . ?
C12 C11 C16 118.00(18) . . ?
C16 C11 C10 120.37(18) . . ?
C11 C12 H12 119.3 . . ?
C11 C12 C13 121.47(18) . . ?
C13 C12 H12 119.3 . . ?
C12 C13 H13 120.3 . . ?
C14 C13 C12 119.33(19) . . ?
C14 C13 H13 120.3 . . ?
O1 C14 C15 121.99(18) . . ?
C13 C14 O1 117.36(19) . . ?
C13 C14 C15 120.59(19) . . ?
C14 C15 H15 120.4 . . ?
C16 C15 C14 119.23(19) . . ?
C16 C15 H15 120.4 . . ?
C11 C16 H16 119.3 . . ?
C15 C16 C11 121.34(19) . . ?
C15 C16 H16 119.3 . . ?
C8 C17 H17 119.8 . . ?
C18 C17 C8 120.5(2) . . ?
C18 C17 H17 119.8 . . ?
C17 C18 H18 120.2 . . ?
C17 C18 C19 119.6(2) . . ?
C19 C18 H18 120.2 . . ?
C18 C19 H19 119.7 . . ?
C20 C19 C18 120.6(2) . . ?
C20 C19 H19 119.7 . . ?
C7 C20 H20 119.4 . . ?
C19 C20 C7 121.1(2) . . ?
C19 C20 H20 119.4 . . ?
C22 C21 C2 118.59(18) . . ?
C22 C21 C30 118.74(18) . . ?
C30 C21 C2 122.56(18) . . ?
C21 C22 C23 119.19(18) . . ?
C21 C22 B1 118.90(18) . . ?
C23 C22 B1 121.44(18) . . ?
C22 C23 H23 119.3 . . ?
C24 C23 C22 121.50(19) . . ?
C24 C23 H23 119.3 . . ?
C23 C24 H24 120.0 . . ?
C23 C24 C25 120.04(19) . . ?
C25 C24 H24 120.0 . . ?
C26 C25 C24 120.93(19) . . ?
C26 C25 C30 119.21(19) . . ?
C30 C25 C24 119.76(18) . . ?
C25 C26 H26 119.5 . . ?
C27 C26 C25 121.1(2) . . ?
C27 C26 H26 119.5 . . ?
C26 C27 H27 120.2 . . ?
C26 C27 C28 119.58(19) . . ?
C28 C27 H27 120.2 . . ?
C27 C28 H28 119.5 . . ?
C29 C28 C27 120.9(2) . . ?
C29 C28 H28 119.5 . . ?
C28 C29 H29 119.5 . . ?
C28 C29 C30 120.92(19) . . ?
C30 C29 H29 119.5 . . ?
C25 C30 C21 118.69(18) . . ?
C29 C30 C21 123.04(18) . . ?
C29 C30 C25 118.08(18) . . ?
C32 C31 O1 122.5(2) . . ?
C36 C31 O1 116.7(2) . . ?
C36 C31 C32 120.8(2) . . ?
C31 C32 H32 120.5 . . ?
C31 C32 C33 119.0(2) . . ?
C33 C32 H32 120.5 . . ?
C32 C33 H33 119.6 . . ?
C34 C33 C32 120.8(3) . . ?
C34 C33 H33 119.6 . . ?
C33 C34 H34 120.3 . . ?
C35 C34 C33 119.3(2) . . ?
C35 C34 H34 120.3 . . ?
C34 C35 H35 119.5 . . ?
C34 C35 C36 120.9(2) . . ?
C36 C35 H35 119.5 . . ?
C31 C36 C35 119.2(2) . . ?
C31 C36 H36 120.4 . . ?
C35 C36 H36 120.4 . . ?
C38 C37 C42 118.9(2) . . ?
C38 C37 B1 119.0(2) . . ?
C42 C37 B1 122.1(2) . . ?
C37 C38 C45 120.3(2) . . ?
C39 C38 C37 119.7(3) . . ?
C39 C38 C45 120.0(2) . . ?
C38 C39 H39 119.2 . . ?
C40 C39 C38 121.7(3) . . ?
C40 C39 H39 119.2 . . ?
C39 C40 C41 118.5(2) . . ?
C39 C40 C44 119.9(3) . . ?
C41 C40 C44 121.6(3) . . ?
C40 C41 H41 119.3 . . ?
C40 C41 C42 121.4(3) . . ?
C42 C41 H41 119.3 . . ?
C37 C42 C43 121.1(2) . . ?
C41 C42 C37 119.8(2) . . ?
C41 C42 C43 119.1(2) . . ?
C42 C43 H43A 109.5 . . ?
C42 C43 H43B 109.5 . . ?
C42 C43 H43C 109.5 . . ?
C42 C43 H43D 109.5 . . ?
C42 C43 H43E 109.5 . . ?
C42 C43 H43F 109.5 . . ?
H43A C43 H43B 109.5 . . ?
H43A C43 H43C 109.5 . . ?
H43A C43 H43D 141.1 . . ?
H43A C43 H43E 56.3 . . ?
H43A C43 H43F 56.3 . . ?
H43B C43 H43C 109.5 . . ?
H43B C43 H43D 56.3 . . ?
H43B C43 H43E 141.1 . . ?
H43B C43 H43F 56.3 . . ?
H43C C43 H43D 56.3 . . ?
H43C C43 H43E 56.3 . . ?
H43C C43 H43F 141.1 . . ?
H43D C43 H43E 109.5 . . ?
H43D C43 H43F 109.5 . . ?
H43E C43 H43F 109.5 . . ?
C40 C44 H44A 109.5 . . ?
C40 C44 H44B 109.5 . . ?
C40 C44 H44C 109.5 . . ?
H44A C44 H44B 109.5 . . ?
H44A C44 H44C 109.5 . . ?
H44B C44 H44C 109.5 . . ?
C38 C45 H45A 109.5 . . ?
C38 C45 H45B 109.5 . . ?
C38 C45 H45C 109.5 . . ?
H45A C45 H45B 109.5 . . ?
H45A C45 H45C 109.5 . . ?
H45B C45 H45C 109.5 . . ?
N1 B1 C22 114.77(19) . . ?
N1 B1 C37 120.17(19) . . ?
C22 B1 C37 125.02(19) . . ?

loop_
_geom_torsion_atom_site_label_1
_geom_torsion_atom_site_label_2
_geom_torsion_atom_site_label_3
_geom_torsion_atom_site_label_4
_geom_torsion
_geom_torsion_site_symmetry_1
_geom_torsion_site_symmetry_2
_geom_torsion_site_symmetry_3
_geom_torsion_site_symmetry_4
_geom_torsion_publ_flag
O1 C14 C15 C16 179.28(19) . . . . ?
O1 C31 C32 C33 178.7(2) . . . . ?
O1 C31 C36 C35 -178.6(2) . . . . ?
N1 C1 C2 C3 163.47(18) . . . . ?
N1 C1 C2 C21 -13.5(3) . . . . ?
N1 C1 C6 C5 -178.60(19) . . . . ?
C1 N1 B1 C22 12.4(3) . . . . ?
C1 N1 B1 C37 -170.03(19) . . . . ?
C1 C2 C3 C4 21.6(3) . . . . ?
C1 C2 C3 C10 -152.26(19) . . . . ?
C1 C2 C21 C22 25.7(3) . . . . ?
C1 C2 C21 C30 -150.39(19) . . . . ?
C2 C1 C6 C5 1.2(3) . . . . ?
C2 C3 C4 C5 -12.1(3) . . . . ?
C2 C3 C4 C7 171.65(17) . . . . ?
C2 C3 C10 C9 -173.78(18) . . . . ?
C2 C3 C10 C11 15.3(3) . . . . ?
C2 C21 C22 C23 168.88(18) . . . . ?
C2 C21 C22 B1 -18.8(3) . . . . ?
C2 C21 C30 C25 -168.96(18) . . . . ?
C2 C21 C30 C29 16.1(3) . . . . ?
C3 C2 C21 C22 -151.03(19) . . . . ?
C3 C2 C21 C30 32.9(3) . . . . ?
C3 C4 C5 C6 -3.3(3) . . . . ?
C3 C4 C7 C8 5.8(3) . . . . ?
C3 C4 C7 C20 -174.52(19) . . . . ?
C3 C10 C11 C12 40.6(3) . . . . ?
C3 C10 C11 C16 -144.08(19) . . . . ?
C4 C3 C10 C9 12.3(3) . . . . ?
C4 C3 C10 C11 -158.59(18) . . . . ?
C4 C5 C6 C1 9.0(3) . . . . ?
C4 C7 C8 C9 4.7(3) . . . . ?
C4 C7 C8 C17 -179.94(19) . . . . ?
C4 C7 C20 C19 179.60(19) . . . . ?
C5 C4 C7 C8 -170.47(18) . . . . ?
C5 C4 C7 C20 9.3(3) . . . . ?
C6 C1 C2 C3 -16.3(3) . . . . ?
C6 C1 C2 C21 166.68(18) . . . . ?
C7 C4 C5 C6 173.01(19) . . . . ?
C7 C8 C9 C10 -6.6(3) . . . . ?
C7 C8 C17 C18 0.3(3) . . . . ?
C8 C7 C20 C19 -0.7(3) . . . . ?
C8 C9 C10 C3 -2.1(3) . . . . ?
C8 C9 C10 C11 169.42(18) . . . . ?
C8 C17 C18 C19 -0.6(3) . . . . ?
C9 C8 C17 C18 175.7(2) . . . . ?
C9 C10 C11 C12 -130.5(2) . . . . ?
C9 C10 C11 C16 44.8(3) . . . . ?
C10 C3 C4 C5 162.15(18) . . . . ?
C10 C3 C4 C7 -14.2(3) . . . . ?
C10 C11 C12 C13 177.58(18) . . . . ?
C10 C11 C16 C15 -176.23(19) . . . . ?
C11 C12 C13 C14 -1.4(3) . . . . ?
C12 C11 C16 C15 -0.8(3) . . . . ?
C12 C13 C14 O1 -178.04(17) . . . . ?
C12 C13 C14 C15 -0.8(3) . . . . ?
C13 C14 C15 C16 2.2(3) . . . . ?
C14 O1 C31 C32 29.6(3) . . . . ?
C14 O1 C31 C36 -153.3(2) . . . . ?
C14 C15 C16 C11 -1.4(3) . . . . ?
C16 C11 C12 C13 2.2(3) . . . . ?
C17 C8 C9 C10 178.01(19) . . . . ?
C17 C18 C19 C20 0.2(3) . . . . ?
C18 C19 C20 C7 0.4(3) . . . . ?
C20 C7 C8 C9 -175.08(19) . . . . ?
C20 C7 C8 C17 0.3(3) . . . . ?
C21 C2 C3 C4 -161.62(19) . . . . ?
C21 C2 C3 C10 24.5(3) . . . . ?
C21 C22 C23 C24 3.9(3) . . . . ?
C21 C22 B1 N1 0.5(3) . . . . ?
C21 C22 B1 C37 -176.9(2) . . . . ?
C22 C21 C30 C25 14.9(3) . . . . ?
C22 C21 C30 C29 -160.00(19) . . . . ?
C22 C23 C24 C25 7.2(3) . . . . ?
C23 C22 B1 N1 172.62(19) . . . . ?
C23 C22 B1 C37 -4.8(3) . . . . ?
C23 C24 C25 C26 169.4(2) . . . . ?
C23 C24 C25 C30 -6.9(3) . . . . ?
C24 C25 C26 C27 -173.4(2) . . . . ?
C24 C25 C30 C21 -4.2(3) . . . . ?
C24 C25 C30 C29 171.01(19) . . . . ?
C25 C26 C27 C28 1.3(3) . . . . ?
C26 C25 C30 C21 179.52(18) . . . . ?
C26 C25 C30 C29 -5.3(3) . . . . ?
C26 C27 C28 C29 -3.0(3) . . . . ?
C27 C28 C29 C30 0.4(3) . . . . ?
C28 C29 C30 C21 178.69(19) . . . . ?
C28 C29 C30 C25 3.7(3) . . . . ?
C30 C21 C22 C23 -14.9(3) . . . . ?
C30 C21 C22 B1 157.45(18) . . . . ?
C30 C25 C26 C27 2.9(3) . . . . ?
C31 O1 C14 C13 -135.5(2) . . . . ?
C31 O1 C14 C15 47.3(3) . . . . ?
C31 C32 C33 C34 -0.7(4) . . . . ?
C32 C31 C36 C35 -1.5(4) . . . . ?
C32 C33 C34 C35 -0.6(4) . . . . ?
C33 C34 C35 C36 0.8(4) . . . . ?
C34 C35 C36 C31 0.2(4) . . . . ?
C36 C31 C32 C33 1.7(4) . . . . ?
C37 C38 C39 C40 0.0(4) . . . . ?
C38 C37 C42 C41 -0.4(3) . . . . ?
C38 C37 C42 C43 -179.5(2) . . . . ?
C38 C37 B1 N1 104.3(2) . . . . ?
C38 C37 B1 C22 -78.5(3) . . . . ?
C38 C39 C40 C41 -0.4(4) . . . . ?
C38 C39 C40 C44 -179.2(3) . . . . ?
C39 C40 C41 C42 0.3(4) . . . . ?
C40 C41 C42 C37 0.1(3) . . . . ?
C40 C41 C42 C43 179.1(2) . . . . ?
C42 C37 C38 C39 0.4(3) . . . . ?
C42 C37 C38 C45 178.6(2) . . . . ?
C42 C37 B1 N1 -73.6(3) . . . . ?
C42 C37 B1 C22 103.7(2) . . . . ?
C44 C40 C41 C42 179.2(2) . . . . ?
C45 C38 C39 C40 -178.2(2) . . . . ?
B1 N1 C1 C2 -6.0(3) . . . . ?
B1 N1 C1 C6 173.84(19) . . . . ?
B1 C22 C23 C24 -168.2(2) . . . . ?
B1 C37 C38 C39 -177.6(2) . . . . ?
B1 C37 C38 C45 0.6(3) . . . . ?
B1 C37 C42 C41 177.5(2) . . . . ?
B1 C37 C42 C43 -1.6(3) . . . . ?

_shelx_res_file                  
;
TITL cu_2251_cg_0m_a.res in P2(1)
    cu_2251_cg_0m.res
    created by SHELXL-2018/3 at 12:40:54 on 21-Feb-2024
REM Old TITL cu_2251_CG_0m in P2(1)
REM SHELXT solution in P2(1): R1 0.160, Rweak 0.045, Alpha 0.007
REM <I/s> 0.503 for 4 systematic absences, Orientation as input
REM Flack x = -4.866 ( 0.627 ) from 444 Parsons' quotients
REM Formula found by SHELXT: C46 B N O3
CELL 1.54178 8.4475 12.6614 16.7944 90 91.358 90
ZERR 2 0.0002 0.0005 0.0005 0 0.002 0
LATT -1
SYMM -X,0.5+Y,-Z
SFAC C H B Cl N O
UNIT 92 72 2 4 2 2
SADI Cl1A C46A Cl2B C46B
SADI Cl2A C46A Cl1B C46B
SADI 0.04 Cl1A Cl2A Cl2B Cl1B
SIMU 0.003 0.009 2 C46A C46B
DFIX 0.88 N1 H1

L.S. 12
PLAN  12
SIZE 0.06 0.142 0.365
TEMP -173.15
CONF
BOND
list 4
MORE -1
BOND $H
fmap 2
acta
REM <olex2.extras>
REM <HklSrc "%.\\cu_2251_CG_0m.hkl">
REM </olex2.extras>

WGHT    0.045800    0.618800
EXTI    0.002563
FVAR       0.74363   0.65322   0.50023
PART 1
CL1A  4    0.419235    0.605863    0.051125    21.00000    0.07657    0.04710 =
         0.03388   -0.00228    0.01509    0.00465
CL2A  4    0.250434    0.755249   -0.050253    21.00000    0.05288    0.06945 =
         0.06642   -0.00392   -0.02534    0.00639
C46A  1    0.428737    0.728938    0.002943    21.00000    0.03668    0.04638 =
         0.03956   -0.00505    0.00255    0.00584
AFIX  23
H46A  2    0.517956    0.728956   -0.034231    21.00000   -1.20000
H46B  2    0.448273    0.785191    0.042923    21.00000   -1.20000
AFIX   0
PART 2
CL1B  4    0.288432    0.826902   -0.036689   -21.00000    0.15014    0.15720 =
         0.09218    0.06189    0.08304    0.11519
CL2B  4    0.343133    0.620329    0.032093   -21.00000    0.12437    0.05431 =
         0.06164   -0.02148    0.02843   -0.03009
C46B  1    0.427912    0.729261   -0.014306   -21.00000    0.03839    0.04539 =
         0.04479   -0.00294    0.00513    0.00384
AFIX  23
H46C  2    0.511817    0.759166    0.021140   -21.00000   -1.20000
H46D  2    0.477932    0.705976   -0.064049   -21.00000   -1.20000
AFIX   0

PART 0
O1    6    0.511438    0.827769    0.186789    11.00000    0.01994    0.02640 =
         0.02478    0.00800    0.00376   -0.00090
N1    5    0.214124    0.289171    0.344569    11.00000    0.02141    0.01600 =
         0.02194   -0.00132   -0.00192   -0.00349
H1    2    0.142610    0.239317    0.342037    11.00000   -1.20000
C1    1    0.213657    0.352058    0.411963    11.00000    0.01841    0.01655 =
         0.01910    0.00063   -0.00257    0.00114
C2    1    0.317457    0.438031    0.419496    11.00000    0.01677    0.01470 =
         0.01720    0.00127   -0.00247    0.00007
C3    1    0.283127    0.516627    0.479257    11.00000    0.01444    0.01751 =
         0.01686    0.00076   -0.00297    0.00102
C4    1    0.185583    0.487543    0.543855    11.00000    0.01577    0.01794 =
         0.01831    0.00219   -0.00123    0.00217
C5    1    0.101658    0.390657    0.539181    11.00000    0.01926    0.02005 =
         0.02018    0.00452    0.00206   -0.00180
AFIX  43
H5    2    0.040647    0.368530    0.582953    11.00000   -1.20000
AFIX   0
C6    1    0.107133    0.328611    0.472724    11.00000    0.01874    0.01602 =
         0.02454    0.00301   -0.00134   -0.00296
AFIX  43
H6    2    0.038709    0.269345    0.467491    11.00000   -1.20000
AFIX   0
C7    1    0.165303    0.558639    0.610582    11.00000    0.01513    0.02051 =
         0.01803    0.00186   -0.00151    0.00204
C8    1    0.231771    0.660503    0.606925    11.00000    0.01527    0.02020 =
         0.01988   -0.00033   -0.00180    0.00261
C9    1    0.306226    0.693375    0.535781    11.00000    0.01559    0.01823 =
         0.02271   -0.00008   -0.00153   -0.00175
AFIX  43
H9    2    0.340632    0.764575    0.531821    11.00000   -1.20000
AFIX   0
C10   1    0.330370    0.626973    0.472928    11.00000    0.01391    0.01727 =
         0.01781    0.00143   -0.00147    0.00093
C11   1    0.382966    0.676573    0.397421    11.00000    0.01586    0.01424 =
         0.01983    0.00140    0.00187    0.00236
C12   1    0.308151    0.654254    0.324781    11.00000    0.01377    0.01584 =
         0.02139    0.00000    0.00049    0.00127
AFIX  43
H12   2    0.224255    0.604286    0.322845    11.00000   -1.20000
AFIX   0
C13   1    0.353379    0.703461    0.254822    11.00000    0.01600    0.02098 =
         0.02076    0.00104   -0.00163    0.00220
AFIX  43
H13   2    0.302529    0.686064    0.205493    11.00000   -1.20000
AFIX   0
C14   1    0.473447    0.778163    0.257827    11.00000    0.01949    0.01740 =
         0.02225    0.00508    0.00228    0.00148
C15   1    0.547091    0.804925    0.330105    11.00000    0.02036    0.01764 =
         0.02649    0.00181    0.00081   -0.00208
AFIX  43
H15   2    0.626791    0.857853    0.332225    11.00000   -1.20000
AFIX   0
C16   1    0.502741    0.753432    0.398922    11.00000    0.01958    0.01870 =
         0.02059   -0.00147   -0.00129   -0.00205
AFIX  43
H16   2    0.554461    0.770509    0.448094    11.00000   -1.20000
AFIX   0
C17   1    0.214775    0.732031    0.670693    11.00000    0.02009    0.02400 =
         0.02203   -0.00195   -0.00024   -0.00043
AFIX  43
H17   2    0.259594    0.800674    0.667523    11.00000   -1.20000
AFIX   0
C18   1    0.133857    0.703051    0.737314    11.00000    0.02337    0.02904 =
         0.02259   -0.00526    0.00116    0.00409
AFIX  43
H18   2    0.123604    0.751207    0.780263    11.00000   -1.20000
AFIX   0
C19   1    0.066461    0.601921    0.741536    11.00000    0.02365    0.02949 =
         0.01993    0.00381    0.00433    0.00472
AFIX  43
H19   2    0.010172    0.581906    0.787458    11.00000   -1.20000
AFIX   0
C20   1    0.081236    0.531523    0.679716    11.00000    0.02141    0.02268 =
         0.02219    0.00287    0.00169    0.00256
AFIX  43
H20   2    0.034281    0.463578    0.683441    11.00000   -1.20000
AFIX   0
C21   1    0.448811    0.445313    0.363813    11.00000    0.01817    0.01303 =
         0.01996    0.00104   -0.00057    0.00199
C22   1    0.431665    0.396474    0.288694    11.00000    0.02008    0.01473 =
         0.01966    0.00030   -0.00191    0.00154
C23   1    0.544373    0.418310    0.229053    11.00000    0.02286    0.01864 =
         0.01795    0.00080   -0.00044    0.00216
AFIX  43
H23   2    0.529301    0.388913    0.177384    11.00000   -1.20000
AFIX   0
C24   1    0.673190    0.480363    0.244451    11.00000    0.02070    0.01886 =
         0.02114    0.00048    0.00132    0.00188
AFIX  43
H24   2    0.740126    0.500398    0.202369    11.00000   -1.20000
AFIX   0
C25   1    0.707616    0.515247    0.323644    11.00000    0.01710    0.01458 =
         0.02517    0.00054   -0.00028    0.00215
C26   1    0.854044    0.564653    0.343542    11.00000    0.01664    0.01898 =
         0.02840    0.00164    0.00155    0.00180
AFIX  43
H26   2    0.925445    0.581293    0.302521    11.00000   -1.20000
AFIX   0
C27   1    0.894159    0.588771    0.421025    11.00000    0.01492    0.02150 =
         0.03129   -0.00264   -0.00268    0.00079
AFIX  43
H27   2    0.991581    0.623208    0.433403    11.00000   -1.20000
AFIX   0
C28   1    0.790143    0.562197    0.482063    11.00000    0.01837    0.02170 =
         0.02348   -0.00296   -0.00402    0.00311
AFIX  43
H28   2    0.820231    0.575830    0.535950    11.00000   -1.20000
AFIX   0
C29   1    0.646040    0.516926    0.464871    11.00000    0.01673    0.01737 =
         0.02215    0.00019   -0.00030    0.00447
AFIX  43
H29   2    0.577299    0.500036    0.506979    11.00000   -1.20000
AFIX   0
C30   1    0.597951    0.494875    0.384908    11.00000    0.01691    0.01120 =
         0.02265   -0.00018   -0.00017    0.00328
C31   1    0.670457    0.839329    0.169620    11.00000    0.02169    0.02273 =
         0.02423   -0.00260    0.00478   -0.00248
C32   1    0.784987    0.768801    0.196382    11.00000    0.02377    0.03158 =
         0.03980    0.00582    0.00706    0.00299
AFIX  43
H32   2    0.757231    0.710388    0.228695    11.00000   -1.20000
AFIX   0
C33   1    0.941122    0.784740    0.175267    11.00000    0.02430    0.04840 =
         0.05147    0.00012    0.00838    0.00616
AFIX  43
H33   2    1.020770    0.737183    0.193828    11.00000   -1.20000
AFIX   0
C34   1    0.982188    0.869075    0.127500    11.00000    0.02670    0.05430 =
         0.03875   -0.01144    0.01319   -0.01293
AFIX  43
H34   2    1.089414    0.879813    0.113712    11.00000   -1.20000
AFIX   0
C35   1    0.866478    0.936977    0.100282    11.00000    0.03991    0.03797 =
         0.02916   -0.00506    0.01282   -0.01576
AFIX  43
H35   2    0.894070    0.994385    0.066935    11.00000   -1.20000
AFIX   0
C36   1    0.709524    0.922949    0.120809    11.00000    0.03285    0.02654 =
         0.02347   -0.00086    0.00673   -0.00565
AFIX  43
H36   2    0.630023    0.970168    0.101577    11.00000   -1.20000
AFIX   0
C37   1    0.276049    0.244644    0.197871    11.00000    0.02112    0.02353 =
         0.01995   -0.00070    0.00038   -0.00563
C38   1    0.192915    0.291564    0.133570    11.00000    0.02822    0.03627 =
         0.02367    0.00454   -0.00357   -0.00998
C39   1    0.161596    0.233220    0.064610    11.00000    0.04331    0.05691 =
         0.02012    0.00530   -0.00597   -0.02493
AFIX  43
H39   2    0.105350    0.265561    0.021450    11.00000   -1.20000
AFIX   0
C40   1    0.210307    0.129448    0.057406    11.00000    0.05217    0.05218 =
         0.02263   -0.01101    0.01017   -0.03340
C41   1    0.293188    0.083434    0.120822    11.00000    0.03776    0.03326 =
         0.03392   -0.01476    0.01670   -0.01644
AFIX  43
H41   2    0.327763    0.012314    0.116478    11.00000   -1.20000
AFIX   0
C42   1    0.326759    0.139334    0.190718    11.00000    0.02320    0.02346 =
         0.02766   -0.00605    0.00590   -0.00544
C43   1    0.415126    0.084805    0.258051    11.00000    0.03700    0.02101 =
         0.04555   -0.00656   -0.00292    0.00415
AFIX 127
H43A  2    0.522402    0.113891    0.263107    31.00000   -1.20000
H43B  2    0.421075    0.008932    0.246980    31.00000   -1.20000
H43C  2    0.359347    0.096144    0.307836    31.00000   -1.20000
H43D  2    0.346147    0.032087    0.282175   -31.00000   -1.20000
H43E  2    0.447474    0.137046    0.298302   -31.00000   -1.20000
H43F  2    0.509202    0.049834    0.237446   -31.00000   -1.20000
AFIX   0
C44   1    0.175449    0.069343   -0.019166    11.00000    0.10755    0.08956 =
         0.02490   -0.02325    0.01874   -0.06514
AFIX 137
H44A  2    0.261078    0.081285   -0.056485    11.00000   -1.50000
H44B  2    0.075182    0.094204   -0.042981    11.00000   -1.50000
H44C  2    0.167569   -0.006286   -0.007495    11.00000   -1.50000
AFIX   0
C45   1    0.133310    0.403670    0.139896    11.00000    0.04133    0.03617 =
         0.04596    0.01560   -0.01689   -0.00236
AFIX 137
H45A  2    0.055728    0.407999    0.182243    11.00000   -1.50000
H45B  2    0.083184    0.424812    0.089142    11.00000   -1.50000
H45C  2    0.222349    0.450926    0.152408    11.00000   -1.50000
AFIX   0
B1    3    0.304440    0.310401    0.276785    11.00000    0.02119    0.01599 =
         0.02095    0.00114   -0.00350    0.00192
HKLF 4


REM  cu_2251_cg_0m_a.res in P2(1)
REM wR2 = 0.088157, GooF = S = 1.03045, Restrained GooF = 1.03012 for all data
REM R1 = 0.033689 for 7490 Fo > 4sig(Fo) and 0.034316 for all 7623 data
REM 496 parameters refined using 11 restraints

END

WGHT      0.0457      0.6201

REM Highest difference peak  0.583,  deepest hole -0.456,  1-sigma level  0.038
Q1    1   0.3194  0.7282 -0.0738  11.00000  0.05    0.58
Q2    1   0.2352  0.7194 -0.0112  11.00000  0.05    0.21
Q3    1   0.3637  0.8389 -0.0265  11.00000  0.05    0.20
Q4    1   0.3487  0.3744  0.2706  11.00000  0.05    0.20
Q5    1   0.2931  0.2866  0.2354  11.00000  0.05    0.18
Q6    1   0.6552  0.5076  0.3560  11.00000  0.05    0.18
Q7    1   0.2739  0.7610 -0.0077  11.00000  0.05    0.18
Q8    1   0.2237  0.6979  0.6386  11.00000  0.05    0.17
Q9    1   0.2459  0.1148  0.1038  11.00000  0.05    0.17
Q10   1   0.2963  0.4793  0.4483  11.00000  0.05    0.16
Q11   1   0.3481  0.6582  0.4311  11.00000  0.05    0.15
Q12   1   0.8228  0.5873  0.4451  11.00000  0.05    0.15
;
_shelx_res_checksum              54640
####################################################################### 
# 
# This file contains crystal structure data downloaded from the 
# Cambridge Structural Database (CSD) hosted by the Cambridge 
# Crystallographic Data Centre (CCDC).
# 
# Full information about CCDC data access policies and citation 
# guidelines are available at http://www.ccdc.cam.ac.uk/access/V1 
# 
# Audit and citation data items may have been added by the CCDC. 
# Please retain this information to preserve the provenance of 
# this file and to allow appropriate attribution of the data. 
# 
#######################################################################

data_cu_2238_cg_0m
_database_code_depnum_ccdc_archive 'CCDC 2506342'
loop_
_audit_author_name
_audit_author_address
'Christopher Golz'
;Georg August University Goettingen
Germany
;
_audit_update_record             
;
2025-11-28 deposited with the CCDC.	2026-04-23 downloaded from the CCDC.
;
loop_
_audit_author_email
catherine.olguinellmeier@uni-goettingen.de
'cgolz@gwdg.de '
'malcara@gwdg.de '

_audit_creation_method           
;FinalCif V134 by Daniel Kratzert, Freiburg 2024, 
https://dkratzert.de/finalcif.html
;
_audit_creation_date             2024-02-14
_diffrn_source_power             0.05
_exptl_crystal_colour_primary    colourless
_olex2_refinement_description    
;
1. Fixed Uiso
 At 1.2 times of:
  All C(H) groups, All C(H,H,H,H,H,H) groups, All N(H) groups
 At 1.5 times of:
  All C(H,H,H) groups
2. Restrained distances
 N1-H1
 0.88 with sigma of 0.02
3. Others
 Sof(H38D)=Sof(H38E)=Sof(H38F)=1-FVAR(1)
 Sof(H38A)=Sof(H38B)=Sof(H38C)=FVAR(1)
4.a Aromatic/amide H refined with riding coordinates:
 C6(H6), C7(H7), C9(H9), C10(H10), C12(H12), C14(H14), C15(H15), C16(H16),
 C17(H17), C20(H20), C21(H21), C24(H24), C25(H25), C27(H27), C28(H28), C29(H29),
  C30(H30), C34(H34), C36(H36)
4.b Disordered Me refined as rotating group:
 C38(H38A,H38B,H38C,H38D,H38E,H38F)
4.c Idealised Me refined as rotating group:
 C11(H11A,H11B,H11C), C39(H39A,H39B,H39C), C40(H40A,H40B,H40C), C42(H42A,H42B,
 H42C)
;
_olex2_submission_special_instructions 'No special instructions were received'
_shelx_SHELXL_version_number     2018/3
_chemical_name_systematic        ?
_chemical_name_common            ?
_chemical_formula_sum            'C42 H35 B N2'
_chemical_formula_moiety         'C40 H32 B N, C2 H3 N'
_chemical_formula_weight         578.53
_chemical_melting_point          ?
_chemical_absolute_configuration ad
_space_group_crystal_system      orthorhombic
_space_group_IT_number           19
_space_group_name_H-M_alt        'P 21 21 21'
_space_group_name_Hall           'P 2ac 2ab'
_shelx_space_group_comment       
;
The symmetry employed for this shelxl refinement is uniquely defined
by the following loop, which should always be used as a source of
symmetry information in preference to the above space-group names.
They are only intended as comments.
;

loop_
_space_group_symop_operation_xyz
'x, y, z'
'-x+1/2, -y, z+1/2'
'x+1/2, -y+1/2, -z'
'-x, y+1/2, -z+1/2'

_cell_length_a                   8.3302(6)
_cell_length_b                   12.2120(9)
_cell_length_c                   31.850(2)
_cell_angle_alpha                90
_cell_angle_beta                 90
_cell_angle_gamma                90
_cell_volume                     3240.1(4)
_cell_formula_units_Z            4
_cell_measurement_temperature    100.00
_cell_measurement_reflns_used    9003
_cell_measurement_theta_min      4.566
_cell_measurement_theta_max      79.249
_exptl_crystal_description       block
_exptl_crystal_colour            colourless
_exptl_crystal_recrystallization_method ?
_exptl_crystal_density_meas      ?
_exptl_crystal_density_method    ?
_exptl_crystal_density_diffrn    1.186
_exptl_crystal_F_000             1224
_exptl_crystal_size_max          0.353
_exptl_crystal_size_mid          0.291
_exptl_crystal_size_min          0.247
_exptl_absorpt_coefficient_mu    0.517
_exptl_absorpt_correction_type   numerical
_exptl_absorpt_correction_T_min  0.7575
_exptl_absorpt_correction_T_max  0.9830
_exptl_absorpt_process_details   
;
SADABS-2016/2 (Bruker,2016/2) was used for absorption correction.
wR2(int) was 0.0894 before and 0.0677 after correction.
The Ratio of minimum to maximum transmission is 0.7706.
The \l/2 correction factor is Not present.
;
_exptl_absorpt_special_details   ?
_shelx_estimated_absorpt_T_min   0.839
_shelx_estimated_absorpt_T_max   0.883
_exptl_transmission_factor_min   ?
_exptl_transmission_factor_max   ?
_exptl_special_details           ?
_diffrn_ambient_temperature      100.00
_diffrn_ambient_environment      N~2~
_diffrn_radiation_type           CuK\a
_diffrn_radiation_wavelength     1.54178
_diffrn_radiation_monochromator  'mirror optics'
_diffrn_measurement_ambient_temperature_device_make 'Oxford Cryostream 800'
_diffrn_radiation_probe          x-ray
_diffrn_source                   'microfocus sealed X-ray tube'
_diffrn_source_type              'Incoatec I\ms'
_diffrn_source_voltage           50.0
_diffrn_source_current           1.0
_diffrn_detector                 CPAD
_diffrn_detector_type            'Bruker PHOTON III'
_diffrn_detector_area_resol_mean 7.41
_diffrn_measurement_device       'four-circle diffractometer'
_diffrn_measurement_device_type  'Bruker D8 VENTURE dual wavelength Mo/Cu'
_diffrn_measurement_method       '\w and \f scans'
_diffrn_measurement_specimen_support 'MiTeGen micromount'
_diffrn_reflns_number            97003
_diffrn_reflns_av_unetI/netI     0.0177
_diffrn_reflns_av_R_equivalents  0.0458
_diffrn_reflns_theta_min         3.877
_diffrn_reflns_theta_max         78.849
_diffrn_reflns_theta_full        67.679
_diffrn_reflns_limit_h_min       -10
_diffrn_reflns_limit_h_max       9
_diffrn_reflns_limit_k_min       -15
_diffrn_reflns_limit_k_max       15
_diffrn_reflns_limit_l_min       -40
_diffrn_reflns_limit_l_max       40
_diffrn_standards_number         0
_diffrn_measured_fraction_theta_max 0.998
_diffrn_measured_fraction_theta_full 1.000
_diffrn_reflns_Laue_measured_fraction_max 0.998
_diffrn_reflns_Laue_measured_fraction_full 1.000
_diffrn_reflns_point_group_measured_fraction_max 0.996
_diffrn_reflns_point_group_measured_fraction_full 1.000
_reflns_number_total             6984
_reflns_number_gt                6932
_reflns_threshold_expression     'I > 2\s(I)'
_reflns_Friedel_coverage         0.761
_reflns_Friedel_fraction_max     0.992
_reflns_Friedel_fraction_full    1.000
_reflns_special_details          
;
 Reflections were merged by SHELXL according to the crystal
 class for the calculation of statistics and refinement.
 
 _reflns_Friedel_fraction is defined as the number of unique
 Friedel pairs measured divided by the number that would be
 possible theoretically, ignoring centric projections and
 systematic absences.
;
_computing_data_collection       
'Bruker BIS V6.2.15/2021-03-16 and APEX4 2022.1-1'
_computing_cell_refinement       'SAINT V8.40B (?, 2016)'
_computing_data_reduction        'SAINT V8.40B (?, 2016)'
_computing_structure_solution    'XM  (Sheldrick, 2008)'
_computing_structure_refinement  'XL  (Sheldrick, 2008)'
_computing_molecular_graphics    'Olex2 1.5 (Dolomanov et al., 2009)'
_computing_publication_material  'Olex2 1.5 (Dolomanov et al., 2009)'
_refine_special_details          ?
_refine_ls_structure_factor_coef Fsqd
_refine_ls_matrix_type           full
_refine_ls_weighting_scheme      calc
_refine_ls_weighting_details     
'w=1/[\s^2^(Fo^2^)+(0.0539P)^2^+0.4774P] where P=(Fo^2^+2Fc^2^)/3'
_atom_sites_solution_primary     dual
_atom_sites_solution_secondary   ?
_atom_sites_solution_hydrogens   mixed
_refine_ls_hydrogen_treatment    mixed
_refine_ls_number_reflns         6984
_refine_ls_number_parameters     416
_refine_ls_number_restraints     1
_refine_ls_R_factor_all          0.0315
_refine_ls_R_factor_gt           0.0312
_refine_ls_wR_factor_ref         0.0833
_refine_ls_wR_factor_gt          0.0831
_refine_ls_goodness_of_fit_ref   1.033
_refine_ls_restrained_S_all      1.033
_refine_ls_shift/su_max          0.000
_refine_ls_shift/su_mean         0.000
_refine_diff_density_max         0.210
_refine_diff_density_min         -0.166
_refine_diff_density_rms         0.044
_refine_ls_extinction_method     'SHELXL-2018/3 (Sheldrick 2018)'
_refine_ls_extinction_coef       0.0038(3)
_refine_ls_extinction_expression Fc^*^=kFc[1+0.001xFc^2^\l^3^/sin(2\q)]^-1/4^
_refine_ls_abs_structure_Flack   -0.07(9)
_refine_ls_abs_structure_details 
;
 Flack x determined using 2994 quotients [(I+)-(I-)]/[(I+)+(I-)]
 (Parsons, Flack and Wagner, Acta Cryst. B69 (2013) 249-259).
;

loop_
_atom_type_symbol
_atom_type_description
_atom_type_scat_dispersion_real
_atom_type_scat_dispersion_imag
_atom_type_scat_source
C C 0.0181 0.0091 'International Tables Vol C Tables 4.2.6.8 and 6.1.1.4'
H H 0.0000 0.0000 'International Tables Vol C Tables 4.2.6.8 and 6.1.1.4'
B B 0.0090 0.0039 'International Tables Vol C Tables 4.2.6.8 and 6.1.1.4'
N N 0.0311 0.0180 'International Tables Vol C Tables 4.2.6.8 and 6.1.1.4'

_geom_special_details            
;
 All esds (except the esd in the dihedral angle between two l.s. planes)
 are estimated using the full covariance matrix.  The cell esds are taken
 into account individually in the estimation of esds in distances, angles
 and torsion angles; correlations between esds in cell parameters are only
 used when they are defined by crystal symmetry.  An approximate (isotropic)
 treatment of cell esds is used for estimating esds involving l.s. planes.
;

loop_
_atom_site_label
_atom_site_type_symbol
_atom_site_fract_x
_atom_site_fract_y
_atom_site_fract_z
_atom_site_U_iso_or_equiv
_atom_site_adp_type
_atom_site_occupancy
_atom_site_site_symmetry_order
_atom_site_calc_flag
_atom_site_refinement_flags_posn
_atom_site_refinement_flags_adp
_atom_site_refinement_flags_occupancy
_atom_site_disorder_assembly
_atom_site_disorder_group
N1 N 0.69088(15) 0.58032(10) 0.33402(4) 0.0219(3) Uani 1 1 d D . . . .
H1 H 0.618(2) 0.6371(15) 0.3338(6) 0.026 Uiso 1 1 d D U . . .
C1 C 0.69451(17) 0.51649(11) 0.29794(4) 0.0196(3) Uani 1 1 d . . . . .
C2 C 0.80317(17) 0.42874(11) 0.29464(4) 0.0188(3) Uani 1 1 d . . . . .
C3 C 0.77417(16) 0.34918(11) 0.26190(4) 0.0180(3) Uani 1 1 d . . . . .
C4 C 0.82587(16) 0.23489(11) 0.26454(4) 0.0184(3) Uani 1 1 d . . . . .
C5 C 0.88042(16) 0.18322(11) 0.30454(4) 0.0191(3) Uani 1 1 d . . . . .
C6 C 1.01147(17) 0.11141(11) 0.30487(5) 0.0215(3) Uani 1 1 d . . . . .
H6 H 1.062266 0.092407 0.279181 0.026 Uiso 1 1 calc R U . . .
C7 C 1.06829(19) 0.06747(12) 0.34240(5) 0.0243(3) Uani 1 1 d . . . . .
H7 H 1.156965 0.018573 0.341934 0.029 Uiso 1 1 calc R U . . .
C8 C 0.99698(19) 0.09420(12) 0.38061(5) 0.0252(3) Uani 1 1 d . . . . .
C9 C 0.86133(18) 0.16129(12) 0.38014(4) 0.0242(3) Uani 1 1 d . . . . .
H9 H 0.807883 0.177473 0.405744 0.029 Uiso 1 1 calc R U . . .
C10 C 0.80324(17) 0.20479(12) 0.34276(4) 0.0213(3) Uani 1 1 d . . . . .
H10 H 0.710101 0.249677 0.343137 0.026 Uiso 1 1 calc R U . . .
C11 C 1.0691(2) 0.05651(15) 0.42169(5) 0.0340(4) Uani 1 1 d . . . . .
H11A H 0.983015 0.041589 0.441862 0.051 Uiso 1 1 calc R U . . .
H11B H 1.139469 0.113893 0.432824 0.051 Uiso 1 1 calc R U . . .
H11C H 1.131589 -0.010377 0.417010 0.051 Uiso 1 1 calc R U . . .
C12 C 0.80987(17) 0.16906(11) 0.23015(4) 0.0201(3) Uani 1 1 d . . . . .
H12 H 0.846489 0.095527 0.231919 0.024 Uiso 1 1 calc R U . . .
C13 C 0.74040(17) 0.20588(12) 0.19159(4) 0.0200(3) Uani 1 1 d . . . . .
C14 C 0.73330(18) 0.13564(13) 0.15632(5) 0.0237(3) Uani 1 1 d . . . . .
H14 H 0.778760 0.064420 0.157957 0.028 Uiso 1 1 calc R U . . .
C15 C 0.66136(19) 0.16936(13) 0.11975(4) 0.0254(3) Uani 1 1 d . . . . .
H15 H 0.658486 0.122029 0.096088 0.031 Uiso 1 1 calc R U . . .
C16 C 0.59207(19) 0.27397(13) 0.11741(5) 0.0254(3) Uani 1 1 d . . . . .
H16 H 0.543411 0.297504 0.091987 0.030 Uiso 1 1 calc R U . . .
C17 C 0.59406(18) 0.34316(12) 0.15187(4) 0.0233(3) Uani 1 1 d . . . . .
H17 H 0.544578 0.413085 0.150032 0.028 Uiso 1 1 calc R U . . .
C18 C 0.66923(17) 0.31078(11) 0.18995(4) 0.0198(3) Uani 1 1 d . . . . .
C19 C 0.67868(16) 0.38076(11) 0.22676(4) 0.0189(3) Uani 1 1 d . . . . .
C20 C 0.58900(17) 0.47930(12) 0.22902(4) 0.0207(3) Uani 1 1 d . . . . .
H20 H 0.528270 0.502465 0.205392 0.025 Uiso 1 1 calc R U . . .
C21 C 0.58868(17) 0.54135(12) 0.26468(4) 0.0214(3) Uani 1 1 d . . . . .
H21 H 0.516936 0.601487 0.267116 0.026 Uiso 1 1 calc R U . . .
C22 C 0.93362(17) 0.42154(11) 0.32556(4) 0.0188(3) Uani 1 1 d . . . . .
C23 C 0.91273(17) 0.47020(11) 0.36516(4) 0.0202(3) Uani 1 1 d . . . . .
C24 C 1.02488(18) 0.44592(12) 0.39778(4) 0.0219(3) Uani 1 1 d . . . . .
H24 H 1.008283 0.476070 0.424932 0.026 Uiso 1 1 calc R U . . .
C25 C 1.15538(18) 0.38050(12) 0.39100(4) 0.0224(3) Uani 1 1 d . . . . .
H25 H 1.220091 0.357556 0.413930 0.027 Uiso 1 1 calc R U . . .
C26 C 1.19403(17) 0.34681(11) 0.34929(4) 0.0207(3) Uani 1 1 d . . . . .
C27 C 1.34253(18) 0.29515(12) 0.34018(5) 0.0234(3) Uani 1 1 d . . . . .
H27 H 1.411657 0.274604 0.362557 0.028 Uiso 1 1 calc R U . . .
C28 C 1.38778(17) 0.27442(12) 0.29958(5) 0.0245(3) Uani 1 1 d . . . . .
H28 H 1.486678 0.238543 0.293983 0.029 Uiso 1 1 calc R U . . .
C29 C 1.28711(17) 0.30651(12) 0.26607(5) 0.0223(3) Uani 1 1 d . . . . .
H29 H 1.321455 0.295912 0.237917 0.027 Uiso 1 1 calc R U . . .
C30 C 1.13979(16) 0.35295(11) 0.27391(4) 0.0199(3) Uani 1 1 d . . . . .
H30 H 1.072642 0.373044 0.251066 0.024 Uiso 1 1 calc R U . . .
C31 C 1.08644(17) 0.37135(11) 0.31578(4) 0.0190(3) Uani 1 1 d . . . . .
C32 C 0.75288(17) 0.63032(12) 0.41091(4) 0.0216(3) Uani 1 1 d . . . . .
C33 C 0.66995(19) 0.58634(13) 0.44570(5) 0.0244(3) Uani 1 1 d . . . . .
C34 C 0.63500(19) 0.65242(14) 0.48017(5) 0.0278(3) Uani 1 1 d . . . . .
H34 H 0.579280 0.621854 0.503405 0.033 Uiso 1 1 calc R U . . .
C35 C 0.67991(19) 0.76239(14) 0.48135(5) 0.0276(3) Uani 1 1 d . . . . .
C36 C 0.76354(18) 0.80495(13) 0.44725(5) 0.0257(3) Uani 1 1 d . . . . .
H36 H 0.796578 0.879393 0.447854 0.031 Uiso 1 1 calc R U . . .
C37 C 0.80041(18) 0.74082(12) 0.41198(5) 0.0238(3) Uani 1 1 d . . . . .
C38 C 0.8905(2) 0.79257(14) 0.37585(5) 0.0316(3) Uani 1 1 d . . . . .
H38A H 0.847607 0.865973 0.370499 0.038 Uiso 0.50(2) 1 calc R U P . .
H38B H 0.877672 0.747342 0.350652 0.038 Uiso 0.50(2) 1 calc R U P . .
H38C H 1.004705 0.797922 0.382973 0.038 Uiso 0.50(2) 1 calc R U P . .
H38D H 0.972382 0.741519 0.365584 0.038 Uiso 0.50(2) 1 calc R U P . .
H38E H 0.942317 0.860149 0.385431 0.038 Uiso 0.50(2) 1 calc R U P . .
H38F H 0.815284 0.809569 0.353110 0.038 Uiso 0.50(2) 1 calc R U P . .
C39 C 0.6353(2) 0.83360(16) 0.51837(5) 0.0377(4) Uani 1 1 d . . . . .
H39A H 0.522078 0.854640 0.516241 0.057 Uiso 1 1 calc R U . . .
H39B H 0.702373 0.899539 0.518400 0.057 Uiso 1 1 calc R U . . .
H39C H 0.652583 0.792801 0.544479 0.057 Uiso 1 1 calc R U . . .
C40 C 0.6141(2) 0.46815(14) 0.44508(5) 0.0318(3) Uani 1 1 d . . . . .
H40A H 0.707402 0.419622 0.442772 0.048 Uiso 1 1 calc R U . . .
H40B H 0.542970 0.456539 0.420984 0.048 Uiso 1 1 calc R U . . .
H40C H 0.555912 0.451905 0.471083 0.048 Uiso 1 1 calc R U . . .
B1 B 0.7823(2) 0.55836(13) 0.37046(5) 0.0215(3) Uani 1 1 d . . . . .
N2 N 0.2477(3) 0.3329(3) 0.49916(7) 0.0772(8) Uani 1 1 d . . . . .
C41 C 0.1280(3) 0.3578(3) 0.51333(7) 0.0656(7) Uani 1 1 d . . . . .
C42 C -0.0231(4) 0.3922(4) 0.53197(12) 0.0958(12) Uani 1 1 d . . . . .
H42A H -0.006969 0.407311 0.561896 0.144 Uiso 1 1 calc R U . . .
H42B H -0.102845 0.333846 0.528694 0.144 Uiso 1 1 calc R U . . .
H42C H -0.061213 0.458640 0.517896 0.144 Uiso 1 1 calc R U . . .

loop_
_atom_site_aniso_label
_atom_site_aniso_U_11
_atom_site_aniso_U_22
_atom_site_aniso_U_33
_atom_site_aniso_U_23
_atom_site_aniso_U_13
_atom_site_aniso_U_12
N1 0.0240(6) 0.0215(5) 0.0202(6) -0.0028(4) 0.0013(5) 0.0042(5)
C1 0.0206(6) 0.0206(6) 0.0175(6) 0.0003(5) 0.0019(5) 0.0003(5)
C2 0.0196(6) 0.0193(6) 0.0173(6) 0.0005(5) 0.0019(5) -0.0003(5)
C3 0.0165(6) 0.0205(6) 0.0170(6) 0.0004(5) 0.0014(5) -0.0002(5)
C4 0.0165(6) 0.0205(6) 0.0180(6) 0.0014(5) 0.0013(5) -0.0012(5)
C5 0.0201(6) 0.0175(6) 0.0197(6) 0.0009(5) -0.0011(5) -0.0023(5)
C6 0.0229(6) 0.0190(6) 0.0226(6) 0.0001(5) -0.0003(5) 0.0001(5)
C7 0.0256(7) 0.0192(6) 0.0281(7) 0.0018(5) -0.0041(6) 0.0014(5)
C8 0.0277(7) 0.0235(7) 0.0243(7) 0.0039(5) -0.0048(6) -0.0039(6)
C9 0.0268(7) 0.0264(7) 0.0195(6) 0.0021(5) 0.0007(5) -0.0030(6)
C10 0.0200(6) 0.0218(6) 0.0222(7) 0.0016(5) 0.0000(5) -0.0012(5)
C11 0.0388(9) 0.0352(8) 0.0280(8) 0.0070(7) -0.0084(7) -0.0010(7)
C12 0.0201(6) 0.0195(6) 0.0207(6) 0.0003(5) 0.0012(5) -0.0002(5)
C13 0.0190(6) 0.0227(6) 0.0184(6) -0.0006(5) 0.0014(5) -0.0036(5)
C14 0.0235(7) 0.0256(7) 0.0222(7) -0.0035(6) 0.0010(5) -0.0024(6)
C15 0.0259(7) 0.0302(7) 0.0202(6) -0.0051(5) 0.0005(5) -0.0033(6)
C16 0.0257(7) 0.0315(8) 0.0189(6) 0.0007(6) -0.0035(5) -0.0035(6)
C17 0.0234(7) 0.0257(7) 0.0207(6) 0.0012(5) -0.0021(5) -0.0011(6)
C18 0.0182(6) 0.0230(6) 0.0183(6) 0.0006(5) 0.0001(5) -0.0029(5)
C19 0.0180(6) 0.0204(6) 0.0181(6) 0.0012(5) 0.0006(5) -0.0017(5)
C20 0.0205(6) 0.0228(6) 0.0187(6) 0.0023(5) -0.0012(5) 0.0007(5)
C21 0.0212(6) 0.0212(6) 0.0216(6) 0.0012(5) 0.0008(5) 0.0021(5)
C22 0.0207(6) 0.0166(6) 0.0190(6) 0.0005(5) 0.0007(5) -0.0013(5)
C23 0.0220(6) 0.0198(6) 0.0188(6) -0.0005(5) 0.0004(5) -0.0019(5)
C24 0.0248(7) 0.0233(6) 0.0177(6) -0.0011(5) -0.0003(5) -0.0013(5)
C25 0.0241(7) 0.0225(6) 0.0206(6) 0.0011(5) -0.0035(5) -0.0012(5)
C26 0.0206(6) 0.0194(6) 0.0219(6) 0.0006(5) -0.0010(5) -0.0005(5)
C27 0.0197(6) 0.0238(6) 0.0266(7) 0.0007(5) -0.0032(5) 0.0004(5)
C28 0.0188(6) 0.0250(7) 0.0296(7) -0.0017(6) 0.0000(6) 0.0002(5)
C29 0.0213(7) 0.0239(6) 0.0216(6) -0.0015(5) 0.0032(5) -0.0021(5)
C30 0.0200(6) 0.0190(6) 0.0208(6) -0.0004(5) 0.0002(5) -0.0029(5)
C31 0.0200(6) 0.0159(6) 0.0212(6) -0.0008(5) -0.0009(5) -0.0018(5)
C32 0.0218(6) 0.0244(7) 0.0185(6) -0.0018(5) -0.0005(5) 0.0019(5)
C33 0.0252(7) 0.0274(7) 0.0207(6) -0.0001(5) -0.0001(5) 0.0009(6)
C34 0.0292(7) 0.0359(8) 0.0184(6) -0.0011(6) 0.0026(5) 0.0004(6)
C35 0.0262(7) 0.0352(8) 0.0215(7) -0.0083(6) -0.0018(6) 0.0018(6)
C36 0.0250(7) 0.0264(7) 0.0257(7) -0.0067(6) -0.0013(6) -0.0012(6)
C37 0.0234(7) 0.0257(7) 0.0222(7) -0.0027(6) 0.0005(5) 0.0010(6)
C38 0.0380(9) 0.0270(7) 0.0299(8) -0.0021(6) 0.0086(7) -0.0045(7)
C39 0.0400(9) 0.0469(10) 0.0262(8) -0.0161(7) 0.0043(7) -0.0023(8)
C40 0.0376(8) 0.0289(8) 0.0290(7) 0.0014(6) 0.0069(7) -0.0024(7)
B1 0.0228(7) 0.0215(7) 0.0203(7) -0.0012(6) 0.0022(6) -0.0011(6)
N2 0.0598(14) 0.129(2) 0.0425(10) 0.0165(13) -0.0022(10) -0.0041(15)
C41 0.0514(13) 0.104(2) 0.0413(11) 0.0177(13) -0.0043(10) -0.0143(14)
C42 0.0582(17) 0.138(3) 0.091(2) 0.015(2) 0.0161(16) -0.008(2)

loop_
_geom_bond_atom_site_label_1
_geom_bond_atom_site_label_2
_geom_bond_distance
_geom_bond_site_symmetry_2
_geom_bond_publ_flag
N1 H1 0.923(17) . ?
N1 C1 1.3891(17) . ?
N1 B1 1.414(2) . ?
C1 C2 1.4067(19) . ?
C1 C21 1.4112(19) . ?
C2 C3 1.4458(18) . ?
C2 C22 1.4691(19) . ?
C3 C4 1.4631(18) . ?
C3 C19 1.4262(18) . ?
C4 C5 1.4926(18) . ?
C4 C12 1.3651(19) . ?
C5 C6 1.4003(19) . ?
C5 C10 1.4017(19) . ?
C6 H6 0.9500 . ?
C6 C7 1.393(2) . ?
C7 H7 0.9500 . ?
C7 C8 1.393(2) . ?
C8 C9 1.396(2) . ?
C8 C11 1.512(2) . ?
C9 H9 0.9500 . ?
C9 C10 1.3905(19) . ?
C10 H10 0.9500 . ?
C11 H11A 0.9800 . ?
C11 H11B 0.9800 . ?
C11 H11C 0.9800 . ?
C12 H12 0.9500 . ?
C12 C13 1.4304(19) . ?
C13 C14 1.414(2) . ?
C13 C18 1.413(2) . ?
C14 H14 0.9500 . ?
C14 C15 1.373(2) . ?
C15 H15 0.9500 . ?
C15 C16 1.404(2) . ?
C16 H16 0.9500 . ?
C16 C17 1.385(2) . ?
C17 H17 0.9500 . ?
C17 C18 1.4208(19) . ?
C18 C19 1.4529(18) . ?
C19 C20 1.4183(19) . ?
C20 H20 0.9500 . ?
C20 C21 1.3653(19) . ?
C21 H21 0.9500 . ?
C22 C23 1.4052(18) . ?
C22 C31 1.4468(19) . ?
C23 C24 1.4283(19) . ?
C23 B1 1.539(2) . ?
C24 H24 0.9500 . ?
C24 C25 1.366(2) . ?
C25 H25 0.9500 . ?
C25 C26 1.4274(19) . ?
C26 C27 1.419(2) . ?
C26 C31 1.4258(19) . ?
C27 H27 0.9500 . ?
C27 C28 1.370(2) . ?
C28 H28 0.9500 . ?
C28 C29 1.413(2) . ?
C29 H29 0.9500 . ?
C29 C30 1.375(2) . ?
C30 H30 0.9500 . ?
C30 C31 1.4234(19) . ?
C32 C33 1.412(2) . ?
C32 C37 1.407(2) . ?
C32 B1 1.579(2) . ?
C33 C34 1.393(2) . ?
C33 C40 1.517(2) . ?
C34 H34 0.9500 . ?
C34 C35 1.395(2) . ?
C35 C36 1.391(2) . ?
C35 C39 1.512(2) . ?
C36 H36 0.9500 . ?
C36 C37 1.403(2) . ?
C37 C38 1.513(2) . ?
C38 H38A 0.9800 . ?
C38 H38B 0.9800 . ?
C38 H38C 0.9800 . ?
C38 H38D 0.9800 . ?
C38 H38E 0.9800 . ?
C38 H38F 0.9800 . ?
C39 H39A 0.9800 . ?
C39 H39B 0.9800 . ?
C39 H39C 0.9800 . ?
C40 H40A 0.9800 . ?
C40 H40B 0.9800 . ?
C40 H40C 0.9800 . ?
N2 C41 1.136(4) . ?
C41 C42 1.453(5) . ?
C42 H42A 0.9800 . ?
C42 H42B 0.9800 . ?
C42 H42C 0.9800 . ?

loop_
_geom_angle_atom_site_label_1
_geom_angle_atom_site_label_2
_geom_angle_atom_site_label_3
_geom_angle
_geom_angle_site_symmetry_1
_geom_angle_site_symmetry_3
_geom_angle_publ_flag
C1 N1 H1 115.5(12) . . ?
C1 N1 B1 124.13(12) . . ?
B1 N1 H1 120.2(12) . . ?
N1 C1 C2 120.22(12) . . ?
N1 C1 C21 119.12(13) . . ?
C2 C1 C21 120.66(12) . . ?
C1 C2 C3 117.27(12) . . ?
C1 C2 C22 118.13(12) . . ?
C3 C2 C22 124.54(12) . . ?
C2 C3 C4 123.39(12) . . ?
C19 C3 C2 118.53(12) . . ?
C19 C3 C4 117.86(12) . . ?
C3 C4 C5 122.82(12) . . ?
C12 C4 C3 119.14(12) . . ?
C12 C4 C5 117.75(12) . . ?
C6 C5 C4 120.57(12) . . ?
C6 C5 C10 117.95(13) . . ?
C10 C5 C4 121.48(12) . . ?
C5 C6 H6 119.6 . . ?
C7 C6 C5 120.83(13) . . ?
C7 C6 H6 119.6 . . ?
C6 C7 H7 119.5 . . ?
C8 C7 C6 120.96(14) . . ?
C8 C7 H7 119.5 . . ?
C7 C8 C9 118.26(13) . . ?
C7 C8 C11 121.02(14) . . ?
C9 C8 C11 120.65(14) . . ?
C8 C9 H9 119.5 . . ?
C10 C9 C8 121.01(13) . . ?
C10 C9 H9 119.5 . . ?
C5 C10 H10 119.6 . . ?
C9 C10 C5 120.80(13) . . ?
C9 C10 H10 119.6 . . ?
C8 C11 H11A 109.5 . . ?
C8 C11 H11B 109.5 . . ?
C8 C11 H11C 109.5 . . ?
H11A C11 H11B 109.5 . . ?
H11A C11 H11C 109.5 . . ?
H11B C11 H11C 109.5 . . ?
C4 C12 H12 118.5 . . ?
C4 C12 C13 122.91(13) . . ?
C13 C12 H12 118.5 . . ?
C14 C13 C12 120.55(13) . . ?
C18 C13 C12 119.12(12) . . ?
C18 C13 C14 120.20(13) . . ?
C13 C14 H14 119.7 . . ?
C15 C14 C13 120.66(14) . . ?
C15 C14 H14 119.7 . . ?
C14 C15 H15 120.1 . . ?
C14 C15 C16 119.83(13) . . ?
C16 C15 H15 120.1 . . ?
C15 C16 H16 119.7 . . ?
C17 C16 C15 120.54(13) . . ?
C17 C16 H16 119.7 . . ?
C16 C17 H17 119.6 . . ?
C16 C17 C18 120.78(14) . . ?
C18 C17 H17 119.6 . . ?
C13 C18 C17 117.96(12) . . ?
C13 C18 C19 118.74(12) . . ?
C17 C18 C19 123.29(13) . . ?
C3 C19 C18 120.29(12) . . ?
C20 C19 C3 118.90(12) . . ?
C20 C19 C18 120.77(12) . . ?
C19 C20 H20 119.5 . . ?
C21 C20 C19 120.95(13) . . ?
C21 C20 H20 119.5 . . ?
C1 C21 H21 119.9 . . ?
C20 C21 C1 120.25(13) . . ?
C20 C21 H21 119.9 . . ?
C23 C22 C2 119.00(12) . . ?
C23 C22 C31 118.78(12) . . ?
C31 C22 C2 122.12(12) . . ?
C22 C23 C24 118.95(13) . . ?
C22 C23 B1 118.80(12) . . ?
C24 C23 B1 121.83(13) . . ?
C23 C24 H24 119.1 . . ?
C25 C24 C23 121.79(13) . . ?
C25 C24 H24 119.1 . . ?
C24 C25 H25 120.2 . . ?
C24 C25 C26 119.68(13) . . ?
C26 C25 H25 120.2 . . ?
C27 C26 C25 121.02(13) . . ?
C27 C26 C31 119.24(12) . . ?
C31 C26 C25 119.63(12) . . ?
C26 C27 H27 119.5 . . ?
C28 C27 C26 121.00(13) . . ?
C28 C27 H27 119.5 . . ?
C27 C28 H28 120.1 . . ?
C27 C28 C29 119.89(13) . . ?
C29 C28 H28 120.1 . . ?
C28 C29 H29 119.8 . . ?
C30 C29 C28 120.46(13) . . ?
C30 C29 H29 119.8 . . ?
C29 C30 H30 119.5 . . ?
C29 C30 C31 120.93(13) . . ?
C31 C30 H30 119.5 . . ?
C26 C31 C22 118.74(12) . . ?
C30 C31 C22 122.91(12) . . ?
C30 C31 C26 118.16(12) . . ?
C33 C32 B1 120.31(13) . . ?
C37 C32 C33 118.92(13) . . ?
C37 C32 B1 120.67(13) . . ?
C32 C33 C40 120.12(13) . . ?
C34 C33 C32 120.02(14) . . ?
C34 C33 C40 119.83(14) . . ?
C33 C34 H34 119.2 . . ?
C33 C34 C35 121.53(14) . . ?
C35 C34 H34 119.2 . . ?
C34 C35 C39 120.60(15) . . ?
C36 C35 C34 118.24(14) . . ?
C36 C35 C39 121.14(15) . . ?
C35 C36 H36 119.1 . . ?
C35 C36 C37 121.73(15) . . ?
C37 C36 H36 119.1 . . ?
C32 C37 C38 121.47(13) . . ?
C36 C37 C32 119.55(14) . . ?
C36 C37 C38 118.98(14) . . ?
C37 C38 H38A 109.5 . . ?
C37 C38 H38B 109.5 . . ?
C37 C38 H38C 109.5 . . ?
C37 C38 H38D 109.5 . . ?
C37 C38 H38E 109.5 . . ?
C37 C38 H38F 109.5 . . ?
H38A C38 H38B 109.5 . . ?
H38A C38 H38C 109.5 . . ?
H38A C38 H38D 141.1 . . ?
H38A C38 H38E 56.3 . . ?
H38A C38 H38F 56.3 . . ?
H38B C38 H38C 109.5 . . ?
H38B C38 H38D 56.3 . . ?
H38B C38 H38E 141.1 . . ?
H38B C38 H38F 56.3 . . ?
H38C C38 H38D 56.3 . . ?
H38C C38 H38E 56.3 . . ?
H38C C38 H38F 141.1 . . ?
H38D C38 H38E 109.5 . . ?
H38D C38 H38F 109.5 . . ?
H38E C38 H38F 109.5 . . ?
C35 C39 H39A 109.5 . . ?
C35 C39 H39B 109.5 . . ?
C35 C39 H39C 109.5 . . ?
H39A C39 H39B 109.5 . . ?
H39A C39 H39C 109.5 . . ?
H39B C39 H39C 109.5 . . ?
C33 C40 H40A 109.5 . . ?
C33 C40 H40B 109.5 . . ?
C33 C40 H40C 109.5 . . ?
H40A C40 H40B 109.5 . . ?
H40A C40 H40C 109.5 . . ?
H40B C40 H40C 109.5 . . ?
N1 B1 C23 115.03(13) . . ?
N1 B1 C32 118.73(13) . . ?
C23 B1 C32 126.05(13) . . ?
N2 C41 C42 178.4(4) . . ?
C41 C42 H42A 109.5 . . ?
C41 C42 H42B 109.5 . . ?
C41 C42 H42C 109.5 . . ?
H42A C42 H42B 109.5 . . ?
H42A C42 H42C 109.5 . . ?
H42B C42 H42C 109.5 . . ?

loop_
_geom_torsion_atom_site_label_1
_geom_torsion_atom_site_label_2
_geom_torsion_atom_site_label_3
_geom_torsion_atom_site_label_4
_geom_torsion
_geom_torsion_site_symmetry_1
_geom_torsion_site_symmetry_2
_geom_torsion_site_symmetry_3
_geom_torsion_site_symmetry_4
_geom_torsion_publ_flag
N1 C1 C2 C3 164.40(12) . . . . ?
N1 C1 C2 C22 -13.1(2) . . . . ?
N1 C1 C21 C20 -179.47(13) . . . . ?
C1 N1 B1 C23 11.1(2) . . . . ?
C1 N1 B1 C32 -173.58(13) . . . . ?
C1 C2 C3 C4 -152.74(13) . . . . ?
C1 C2 C3 C19 21.78(18) . . . . ?
C1 C2 C22 C23 25.27(19) . . . . ?
C1 C2 C22 C31 -151.17(13) . . . . ?
C2 C1 C21 C20 0.9(2) . . . . ?
C2 C3 C4 C5 14.0(2) . . . . ?
C2 C3 C4 C12 -172.42(13) . . . . ?
C2 C3 C19 C18 169.35(12) . . . . ?
C2 C3 C19 C20 -12.91(19) . . . . ?
C2 C22 C23 C24 168.19(13) . . . . ?
C2 C22 C23 B1 -19.13(19) . . . . ?
C2 C22 C31 C26 -167.08(12) . . . . ?
C2 C22 C31 C30 17.9(2) . . . . ?
C3 C2 C22 C23 -152.02(13) . . . . ?
C3 C2 C22 C31 31.5(2) . . . . ?
C3 C4 C5 C6 -139.69(13) . . . . ?
C3 C4 C5 C10 40.20(19) . . . . ?
C3 C4 C12 C13 -1.7(2) . . . . ?
C3 C19 C20 C21 -2.4(2) . . . . ?
C4 C3 C19 C18 -15.83(18) . . . . ?
C4 C3 C19 C20 161.90(12) . . . . ?
C4 C5 C6 C7 176.56(13) . . . . ?
C4 C5 C10 C9 -176.09(13) . . . . ?
C4 C12 C13 C14 177.15(13) . . . . ?
C4 C12 C13 C18 -7.0(2) . . . . ?
C5 C4 C12 C13 172.22(12) . . . . ?
C5 C6 C7 C8 -0.4(2) . . . . ?
C6 C5 C10 C9 3.8(2) . . . . ?
C6 C7 C8 C9 3.6(2) . . . . ?
C6 C7 C8 C11 -173.35(15) . . . . ?
C7 C8 C9 C10 -3.1(2) . . . . ?
C8 C9 C10 C5 -0.6(2) . . . . ?
C10 C5 C6 C7 -3.3(2) . . . . ?
C11 C8 C9 C10 173.84(14) . . . . ?
C12 C4 C5 C6 46.62(19) . . . . ?
C12 C4 C5 C10 -133.49(14) . . . . ?
C12 C13 C14 C15 177.57(13) . . . . ?
C12 C13 C18 C17 -176.92(13) . . . . ?
C12 C13 C18 C19 4.13(19) . . . . ?
C13 C14 C15 C16 -0.9(2) . . . . ?
C13 C18 C19 C3 7.35(19) . . . . ?
C13 C18 C19 C20 -170.34(13) . . . . ?
C14 C13 C18 C17 -1.10(19) . . . . ?
C14 C13 C18 C19 179.95(13) . . . . ?
C14 C15 C16 C17 -0.7(2) . . . . ?
C15 C16 C17 C18 1.4(2) . . . . ?
C16 C17 C18 C13 -0.5(2) . . . . ?
C16 C17 C18 C19 178.41(13) . . . . ?
C17 C18 C19 C3 -171.54(13) . . . . ?
C17 C18 C19 C20 10.8(2) . . . . ?
C18 C13 C14 C15 1.8(2) . . . . ?
C18 C19 C20 C21 175.34(13) . . . . ?
C19 C3 C4 C5 -160.58(12) . . . . ?
C19 C3 C4 C12 13.04(18) . . . . ?
C19 C20 C21 C1 8.6(2) . . . . ?
C21 C1 C2 C3 -16.0(2) . . . . ?
C21 C1 C2 C22 166.51(13) . . . . ?
C22 C2 C3 C4 24.6(2) . . . . ?
C22 C2 C3 C19 -160.91(13) . . . . ?
C22 C23 C24 C25 2.8(2) . . . . ?
C22 C23 B1 N1 1.6(2) . . . . ?
C22 C23 B1 C32 -173.35(14) . . . . ?
C23 C22 C31 C26 16.47(19) . . . . ?
C23 C22 C31 C30 -158.54(13) . . . . ?
C23 C24 C25 C26 8.5(2) . . . . ?
C24 C23 B1 N1 174.04(13) . . . . ?
C24 C23 B1 C32 -0.9(2) . . . . ?
C24 C25 C26 C27 169.07(14) . . . . ?
C24 C25 C26 C31 -7.0(2) . . . . ?
C25 C26 C27 C28 -172.27(14) . . . . ?
C25 C26 C31 C22 -5.38(19) . . . . ?
C25 C26 C31 C30 169.87(13) . . . . ?
C26 C27 C28 C29 1.2(2) . . . . ?
C27 C26 C31 C22 178.47(13) . . . . ?
C27 C26 C31 C30 -6.28(19) . . . . ?
C27 C28 C29 C30 -3.6(2) . . . . ?
C28 C29 C30 C31 1.0(2) . . . . ?
C29 C30 C31 C22 178.98(13) . . . . ?
C29 C30 C31 C26 3.94(19) . . . . ?
C31 C22 C23 C24 -15.25(19) . . . . ?
C31 C22 C23 B1 157.44(13) . . . . ?
C31 C26 C27 C28 3.8(2) . . . . ?
C32 C33 C34 C35 0.1(2) . . . . ?
C33 C32 C37 C36 -0.5(2) . . . . ?
C33 C32 C37 C38 179.59(14) . . . . ?
C33 C32 B1 N1 106.12(16) . . . . ?
C33 C32 B1 C23 -79.12(19) . . . . ?
C33 C34 C35 C36 -1.0(2) . . . . ?
C33 C34 C35 C39 177.71(15) . . . . ?
C34 C35 C36 C37 1.1(2) . . . . ?
C35 C36 C37 C32 -0.4(2) . . . . ?
C35 C36 C37 C38 179.51(15) . . . . ?
C37 C32 C33 C34 0.7(2) . . . . ?
C37 C32 C33 C40 178.72(14) . . . . ?
C37 C32 B1 N1 -70.19(19) . . . . ?
C37 C32 B1 C23 104.56(18) . . . . ?
C39 C35 C36 C37 -177.55(15) . . . . ?
C40 C33 C34 C35 -177.98(15) . . . . ?
B1 N1 C1 C2 -5.3(2) . . . . ?
B1 N1 C1 C21 175.06(14) . . . . ?
B1 C23 C24 C25 -169.63(14) . . . . ?
B1 C32 C33 C34 -175.73(14) . . . . ?
B1 C32 C33 C40 2.3(2) . . . . ?
B1 C32 C37 C36 175.86(14) . . . . ?
B1 C32 C37 C38 -4.0(2) . . . . ?

_shelx_res_file                  
;
TITL cu_2238_CG_0m in P212121 #19
    cu_2238_cg_0m.res
    created by SHELXL-2018/3 at 17:10:06 on 14-Feb-2024
REM Best SHELXD solution FINAL CC 80.88
REM Fragments: 45 4 1
CELL 1.54178 8.3302 12.212 31.8505 90 90 90
ZERR 4 0.0006 0.0009 0.0022 0 0 0
LATT -1
SYMM 0.5-X,-Y,0.5+Z
SYMM 0.5+X,0.5-Y,-Z
SYMM -X,0.5+Y,0.5-Z
SFAC C H B N
UNIT 168 140 4 8
DFIX 0.88 N1 H1

L.S. 12
PLAN  4
SIZE 0.247 0.291 0.353
TEMP -173.15
CONF
MORE -1
BOND $H
fmap 2
acta
REM <olex2.extras>
REM <HklSrc "%.\\cu_2238_CG_0m.hkl">
REM </olex2.extras>

WGHT    0.053900    0.477400
EXTI    0.003764
FVAR       0.45339   0.49831
N1    4    0.690877    0.580320    0.334025    11.00000    0.02396    0.02153 =
         0.02021   -0.00285    0.00129    0.00424
H1    2    0.617739    0.637117    0.333823    11.00000   -1.20000
C1    1    0.694505    0.516485    0.297940    11.00000    0.02058    0.02064 =
         0.01750    0.00031    0.00190    0.00027
C2    1    0.803173    0.428739    0.294643    11.00000    0.01961    0.01933 =
         0.01732    0.00048    0.00193   -0.00033
C3    1    0.774165    0.349175    0.261896    11.00000    0.01645    0.02054 =
         0.01697    0.00045    0.00137   -0.00021
C4    1    0.825873    0.234888    0.264539    11.00000    0.01650    0.02054 =
         0.01803    0.00137    0.00126   -0.00117
C5    1    0.880423    0.183224    0.304540    11.00000    0.02009    0.01746 =
         0.01970    0.00089   -0.00112   -0.00227
C6    1    1.011469    0.111408    0.304873    11.00000    0.02292    0.01899 =
         0.02260    0.00014   -0.00034    0.00011
AFIX  43
H6    2    1.062266    0.092407    0.279181    11.00000   -1.20000
AFIX   0
C7    1    1.068290    0.067474    0.342405    11.00000    0.02558    0.01921 =
         0.02811    0.00180   -0.00406    0.00141
AFIX  43
H7    2    1.156965    0.018573    0.341934    11.00000   -1.20000
AFIX   0
C8    1    0.996980    0.094202    0.380608    11.00000    0.02770    0.02346 =
         0.02432    0.00389   -0.00475   -0.00389
C9    1    0.861334    0.161287    0.380137    11.00000    0.02678    0.02636 =
         0.01951    0.00213    0.00068   -0.00302
AFIX  43
H9    2    0.807883    0.177473    0.405744    11.00000   -1.20000
AFIX   0
C10   1    0.803235    0.204793    0.342763    11.00000    0.02000    0.02176 =
         0.02225    0.00163    0.00001   -0.00119
AFIX  43
H10   2    0.710101    0.249677    0.343137    11.00000   -1.20000
AFIX   0
C11   1    1.069104    0.056513    0.421688    11.00000    0.03880    0.03523 =
         0.02796    0.00702   -0.00841   -0.00102
AFIX 137
H11A  2    0.983015    0.041589    0.441862    11.00000   -1.50000
H11B  2    1.139469    0.113893    0.432824    11.00000   -1.50000
H11C  2    1.131589   -0.010377    0.417010    11.00000   -1.50000
AFIX   0
C12   1    0.809868    0.169055    0.230154    11.00000    0.02015    0.01946 =
         0.02071    0.00027    0.00120   -0.00023
AFIX  43
H12   2    0.846489    0.095527    0.231919    11.00000   -1.20000
AFIX   0
C13   1    0.740403    0.205876    0.191586    11.00000    0.01904    0.02268 =
         0.01840   -0.00058    0.00143   -0.00362
C14   1    0.733303    0.135638    0.156323    11.00000    0.02349    0.02556 =
         0.02219   -0.00345    0.00098   -0.00238
AFIX  43
H14   2    0.778760    0.064420    0.157957    11.00000   -1.20000
AFIX   0
C15   1    0.661355    0.169365    0.119746    11.00000    0.02589    0.03025 =
         0.02017   -0.00510    0.00050   -0.00332
AFIX  43
H15   2    0.658486    0.122029    0.096088    11.00000   -1.20000
AFIX   0
C16   1    0.592065    0.273969    0.117409    11.00000    0.02574    0.03151 =
         0.01894    0.00069   -0.00348   -0.00351
AFIX  43
H16   2    0.543411    0.297504    0.091987    11.00000   -1.20000
AFIX   0
C17   1    0.594058    0.343161    0.151874    11.00000    0.02338    0.02574 =
         0.02073    0.00117   -0.00214   -0.00108
AFIX  43
H17   2    0.544578    0.413085    0.150032    11.00000   -1.20000
AFIX   0
C18   1    0.669227    0.310783    0.189945    11.00000    0.01824    0.02301 =
         0.01826    0.00062    0.00010   -0.00285
C19   1    0.678684    0.380759    0.226755    11.00000    0.01803    0.02044 =
         0.01808    0.00118    0.00058   -0.00166
C20   1    0.588997    0.479300    0.229025    11.00000    0.02054    0.02280 =
         0.01873    0.00232   -0.00117    0.00065
AFIX  43
H20   2    0.528270    0.502465    0.205392    11.00000   -1.20000
AFIX   0
C21   1    0.588676    0.541349    0.264684    11.00000    0.02121    0.02123 =
         0.02165    0.00123    0.00077    0.00212
AFIX  43
H21   2    0.516936    0.601487    0.267116    11.00000   -1.20000
AFIX   0
C22   1    0.933621    0.421543    0.325561    11.00000    0.02066    0.01662 =
         0.01901    0.00052    0.00065   -0.00131
C23   1    0.912726    0.470202    0.365165    11.00000    0.02201    0.01984 =
         0.01879   -0.00051    0.00045   -0.00190
C24   1    1.024881    0.445917    0.397782    11.00000    0.02483    0.02330 =
         0.01769   -0.00115   -0.00027   -0.00131
AFIX  43
H24   2    1.008283    0.476070    0.424932    11.00000   -1.20000
AFIX   0
C25   1    1.155383    0.380504    0.390999    11.00000    0.02413    0.02251 =
         0.02060    0.00114   -0.00345   -0.00117
AFIX  43
H25   2    1.220091    0.357556    0.413930    11.00000   -1.20000
AFIX   0
C26   1    1.194033    0.346808    0.349295    11.00000    0.02064    0.01939 =
         0.02193    0.00058   -0.00099   -0.00051
C27   1    1.342533    0.295146    0.340180    11.00000    0.01971    0.02383 =
         0.02657    0.00073   -0.00325    0.00044
AFIX  43
H27   2    1.411657    0.274604    0.362557    11.00000   -1.20000
AFIX   0
C28   1    1.387781    0.274423    0.299582    11.00000    0.01875    0.02504 =
         0.02957   -0.00167   -0.00003    0.00020
AFIX  43
H28   2    1.486678    0.238543    0.293983    11.00000   -1.20000
AFIX   0
C29   1    1.287108    0.306506    0.266067    11.00000    0.02130    0.02386 =
         0.02160   -0.00155    0.00322   -0.00206
AFIX  43
H29   2    1.321455    0.295912    0.237917    11.00000   -1.20000
AFIX   0
C30   1    1.139786    0.352949    0.273911    11.00000    0.02005    0.01897 =
         0.02081   -0.00040    0.00015   -0.00293
AFIX  43
H30   2    1.072642    0.373044    0.251066    11.00000   -1.20000
AFIX   0
C31   1    1.086438    0.371350    0.315776    11.00000    0.01996    0.01590 =
         0.02119   -0.00079   -0.00089   -0.00175
C32   1    0.752876    0.630321    0.410909    11.00000    0.02183    0.02443 =
         0.01848   -0.00181   -0.00050    0.00193
C33   1    0.669946    0.586337    0.445701    11.00000    0.02518    0.02745 =
         0.02073   -0.00007   -0.00013    0.00088
C34   1    0.634997    0.652416    0.480168    11.00000    0.02915    0.03595 =
         0.01841   -0.00111    0.00257    0.00041
AFIX  43
H34   2    0.579280    0.621854    0.503405    11.00000   -1.20000
AFIX   0
C35   1    0.679911    0.762389    0.481347    11.00000    0.02618    0.03519 =
         0.02154   -0.00828   -0.00184    0.00176
C36   1    0.763544    0.804952    0.447251    11.00000    0.02496    0.02641 =
         0.02570   -0.00674   -0.00127   -0.00117
AFIX  43
H36   2    0.796578    0.879393    0.447854    11.00000   -1.20000
AFIX   0
C37   1    0.800406    0.740818    0.411981    11.00000    0.02336    0.02573 =
         0.02222   -0.00273    0.00046    0.00100
C38   1    0.890530    0.792569    0.375846    11.00000    0.03795    0.02704 =
         0.02989   -0.00206    0.00864   -0.00449
AFIX 127
H38A  2    0.847607    0.865973    0.370499    21.00000   -1.20000
H38B  2    0.877672    0.747342    0.350652    21.00000   -1.20000
H38C  2    1.004705    0.797922    0.382973    21.00000   -1.20000
H38D  2    0.972382    0.741519    0.365584   -21.00000   -1.20000
H38E  2    0.942317    0.860149    0.385431   -21.00000   -1.20000
H38F  2    0.815284    0.809569    0.353110   -21.00000   -1.20000
AFIX   0
C39   1    0.635315    0.833604    0.518372    11.00000    0.04001    0.04689 =
         0.02623   -0.01605    0.00426   -0.00233
AFIX 137
H39A  2    0.522078    0.854640    0.516241    11.00000   -1.50000
H39B  2    0.702373    0.899539    0.518400    11.00000   -1.50000
H39C  2    0.652583    0.792801    0.544479    11.00000   -1.50000
AFIX   0
C40   1    0.614120    0.468147    0.445080    11.00000    0.03762    0.02887 =
         0.02895    0.00136    0.00688   -0.00238
AFIX 137
H40A  2    0.707402    0.419622    0.442772    11.00000   -1.50000
H40B  2    0.542970    0.456539    0.420984    11.00000   -1.50000
H40C  2    0.555912    0.451905    0.471083    11.00000   -1.50000
AFIX   0
B1    3    0.782298    0.558362    0.370460    11.00000    0.02281    0.02148 =
         0.02031   -0.00121    0.00217   -0.00108

N2    4    0.247688    0.332944    0.499157    11.00000    0.05976    0.12929 =
         0.04245    0.01650   -0.00222   -0.00406
C41   1    0.127985    0.357780    0.513332    11.00000    0.05139    0.10408 =
         0.04134    0.01769   -0.00433   -0.01428
C42   1   -0.023059    0.392197    0.531972    11.00000    0.05817    0.13787 =
         0.09132    0.01507    0.01607   -0.00787
AFIX 137
H42A  2   -0.006969    0.407311    0.561896    11.00000   -1.50000
H42B  2   -0.102845    0.333846    0.528694    11.00000   -1.50000
H42C  2   -0.061213    0.458640    0.517896    11.00000   -1.50000
AFIX   0
HKLF 4


REM  cu_2238_CG_0m in P212121 #19
REM wR2 = 0.083289, GooF = S = 1.03322, Restrained GooF = 1.03349 for all data
REM R1 = 0.031231 for 6932 Fo > 4sig(Fo) and 0.031461 for all 6984 data
REM 416 parameters refined using 1 restraints

END

WGHT      0.0539      0.4774

REM Highest difference peak  0.210,  deepest hole -0.166,  1-sigma level  0.044
Q1    1   0.8471  0.2068  0.2875  11.00000  0.05    0.21
Q2    1   0.8326  0.5053  0.3699  11.00000  0.05    0.21
Q3    1   1.3221  0.2961  0.2818  11.00000  0.05    0.20
Q4    1   0.6828  0.7929  0.4598  11.00000  0.05    0.20
;
_shelx_res_checksum              93237
####################################################################### 
# 
# This file contains crystal structure data downloaded from the 
# Cambridge Structural Database (CSD) hosted by the Cambridge 
# Crystallographic Data Centre (CCDC).
# 
# Full information about CCDC data access policies and citation 
# guidelines are available at http://www.ccdc.cam.ac.uk/access/V1 
# 
# Audit and citation data items may have been added by the CCDC. 
# Please retain this information to preserve the provenance of 
# this file and to allow appropriate attribution of the data. 
# 
#######################################################################

data_mo_2302_cg_0m
_database_code_depnum_ccdc_archive 'CCDC 2506345'
loop_
_audit_author_name
_audit_author_address
'Christopher Golz'
;Georg August University Goettingen
Germany
;
_audit_update_record             
;
2025-11-28 deposited with the CCDC.	2026-04-23 downloaded from the CCDC.
;
loop_
_audit_author_email
catherine.olguinellmeier@uni-goettingen.de
'cgolz@gwdg.de '
'malcara@gwdg.de '

_audit_creation_method           
;FinalCif V136 by Daniel Kratzert, Freiburg 2024, 
https://dkratzert.de/finalcif.html
;
_audit_creation_date             2024-04-04
_diffrn_source_power             0.07
_exptl_crystal_colour_primary    colourless
_olex2_refinement_description    
;
1. Fixed Uiso
 At 1.2 times of:
  All C(H) groups, All N(H) groups
 At 1.5 times of:
  All C(H,H,H) groups
2. Restrained distances
 Si1A-C8A \\sim Si1B-C8A
 with sigma of 0.02
 Si1A-C42A \\sim Si1B-C42B
 with sigma of 0.02
 Si1A-C41A \\sim Si1B-C40B
 with sigma of 0.02
 Si1A-C40A \\sim Si1B-C41B
 with sigma of 0.02
 C8A-C42A \\sim C8A-C42B
 with sigma of 0.04
 C8A-C41A \\sim C8A-C40B
 with sigma of 0.04
 C8A-C40A \\sim C8A-C41B
 with sigma of 0.04
 C42A-C41A \\sim C42B-C40B
 with sigma of 0.04
 C42A-C40A \\sim C42B-C41B
 with sigma of 0.04
 C41A-C40A \\sim C40B-C41B
 with sigma of 0.04
 Si1A-C8A \\sim Si1A-C8B
 with sigma of 0.02
 Si1B-C8A \\sim Si1B-C8B
 with sigma of 0.02
 C5-C6A \\sim C5-C6B
 with sigma of 0.02
 C5-C10A \\sim C5-C10B
 with sigma of 0.02
 C6A-C7A \\sim C6B-C7B
 with sigma of 0.02
 C7A-C8A \\sim C7B-C8B
 with sigma of 0.02
 C8A-C9A \\sim C8B-C9B
 with sigma of 0.02
 C9A-C10A \\sim C9B-C10B
 with sigma of 0.02
 Si1A-C7A \\sim Si1A-C7B
 with sigma of 0.04
 Si1A-C9A \\sim Si1A-C9B
 with sigma of 0.04
 Si1B-C7A \\sim Si1B-C7B
 with sigma of 0.04
 Si1B-C9A \\sim Si1B-C9B
 with sigma of 0.04
 C5-C7A \\sim C5-C7B
 with sigma of 0.04
 C5-C9A \\sim C5-C9B
 with sigma of 0.04
 C6A-C8A \\sim C6B-C8B
 with sigma of 0.04
 C7A-C9A \\sim C7B-C9B
 with sigma of 0.04
 C8A-C10A \\sim C8B-C10B
 with sigma of 0.04
3. Uiso/Uaniso restraints and constraints
C10A \\sim C10B: within 2A with sigma of 0.005 and sigma for terminal atoms of
0.01 within 2A
C6A \\sim C6B: within 2A with sigma of 0.005 and sigma for terminal atoms of
0.01 within 2A
C7A \\sim C7B: within 2A with sigma of 0.01 and sigma for terminal atoms of
0.02 within 2A
C9A \\sim C9B: within 2A with sigma of 0.01 and sigma for terminal atoms of
0.02 within 2A
4. Others
 Sof(Si1B)=Sof(C6B)=Sof(H6B)=Sof(C7B)=Sof(H7B)=Sof(C8B)=Sof(C9B)=Sof(H9B)=
 Sof(C10B)=Sof(H10B)=Sof(C40B)=Sof(H40D)=Sof(H40E)=Sof(H40F)=Sof(C41B)=
 Sof(H41D)=Sof(H41E)=Sof(H41F)=Sof(C42B)=Sof(H42D)=Sof(H42E)=Sof(H42F)=1-FVAR(1)
 Sof(Si1A)=Sof(C6A)=Sof(H6A)=Sof(C7A)=Sof(H7A)=Sof(C8A)=Sof(C9A)=Sof(H9A)=
 Sof(C10A)=Sof(H10A)=Sof(C40A)=Sof(H40A)=Sof(H40B)=Sof(H40C)=Sof(C41A)=
 Sof(H41A)=Sof(H41B)=Sof(H41C)=Sof(C42A)=Sof(H42A)=Sof(H42B)=Sof(H42C)=FVAR(1)
5.a Aromatic/amide H refined with riding coordinates:
 N1(H1), C6A(H6A), C6B(H6B), C7A(H7A), C7B(H7B), C9A(H9A), C9B(H9B),
 C10A(H10A), C10B(H10B), C11(H11), C15(H15), C16(H16), C17(H17), C18(H18),
 C19(H19), C20(H20), C24(H24), C25(H25), C27(H27), C28(H28), C29(H29), C30(H30),
  C33(H33), C35(H35)
5.b Idealised Me refined as rotating group:
 C37(H37A,H37B,H37C), C38(H38A,H38B,H38C), C39(H39A,H39B,H39C), C40A(H40A,H40B,
 H40C), C40B(H40D,H40E,H40F), C41A(H41A,H41B,H41C), C41B(H41D,H41E,H41F),
 C42A(H42A,H42B,H42C), C42B(H42D,H42E,H42F)
;
_olex2_submission_special_instructions 'No special instructions were received'
_shelx_SHELXL_version_number     2018/3
_chemical_name_systematic        ?
_chemical_name_common            ?
_chemical_formula_sum            'C42 H38 B N Si'
_chemical_formula_moiety         'C42 H38 B N Si'
_chemical_formula_weight         595.63
_chemical_melting_point          ?
_chemical_absolute_configuration ad
_space_group_crystal_system      orthorhombic
_space_group_IT_number           19
_space_group_name_H-M_alt        'P 21 21 21'
_space_group_name_Hall           'P 2ac 2ab'
_shelx_space_group_comment       
;
The symmetry employed for this shelxl refinement is uniquely defined
by the following loop, which should always be used as a source of
symmetry information in preference to the above space-group names.
They are only intended as comments.
;

loop_
_space_group_symop_operation_xyz
'x, y, z'
'-x+1/2, -y, z+1/2'
'-x, y+1/2, -z+1/2'
'x+1/2, -y+1/2, -z'

_cell_length_a                   8.2406(9)
_cell_length_b                   13.1465(19)
_cell_length_c                   31.983(4)
_cell_angle_alpha                90
_cell_angle_beta                 90
_cell_angle_gamma                90
_cell_volume                     3464.9(8)
_cell_formula_units_Z            4
_cell_measurement_temperature    100.00
_cell_measurement_reflns_used    9301
_cell_measurement_theta_min      2.461
_cell_measurement_theta_max      27.084
_exptl_crystal_description       needle
_exptl_crystal_colour            colourless
_exptl_crystal_recrystallization_method 
'Crystallized from acetonitril solution.'
_exptl_crystal_density_meas      ?
_exptl_crystal_density_method    ?
_exptl_crystal_density_diffrn    1.142
_exptl_crystal_F_000             1264
_exptl_crystal_size_max          0.895
_exptl_crystal_size_mid          0.101
_exptl_crystal_size_min          0.075
_exptl_absorpt_coefficient_mu    0.097
_exptl_absorpt_correction_type   numerical
_exptl_absorpt_correction_T_min  0.9428
_exptl_absorpt_correction_T_max  1.0000
_exptl_absorpt_process_details   
;
SADABS-2016/2 (Bruker,2016/2) was used for absorption correction.
wR2(int) was 0.1245 before and 0.0427 after correction.
The Ratio of minimum to maximum transmission is 0.9428.
The \l/2 correction factor is Not present.
;
_exptl_absorpt_special_details   ?
_shelx_estimated_absorpt_T_min   0.918
_shelx_estimated_absorpt_T_max   0.993
_exptl_transmission_factor_min   ?
_exptl_transmission_factor_max   ?
_exptl_special_details           ?
_diffrn_ambient_temperature      100.00
_diffrn_ambient_environment      N~2~
_diffrn_radiation_type           MoK\a
_diffrn_radiation_wavelength     0.71073
_diffrn_radiation_monochromator  'mirror optics'
_diffrn_measurement_ambient_temperature_device_make 'Oxford Cryostream 800'
_diffrn_radiation_probe          x-ray
_diffrn_source                   'microfocus sealed X-ray tube'
_diffrn_source_type              'Incoatec I\ms'
_diffrn_source_voltage           50.0
_diffrn_source_current           1.4
_diffrn_detector                 CPAD
_diffrn_detector_type            'Bruker PHOTON III'
_diffrn_detector_area_resol_mean 7.41
_diffrn_measurement_device       'four-circle diffractometer'
_diffrn_measurement_device_type  'Bruker D8 VENTURE dual wavelength Mo/Ag'
_diffrn_measurement_method       '\w and \f scans'
_diffrn_measurement_specimen_support 'MiTeGen micromount'
_diffrn_reflns_number            109371
_diffrn_reflns_av_unetI/netI     0.0155
_diffrn_reflns_av_R_equivalents  0.0413
_diffrn_reflns_theta_min         2.005
_diffrn_reflns_theta_max         27.111
_diffrn_reflns_theta_full        25.242
_diffrn_reflns_limit_h_min       -10
_diffrn_reflns_limit_h_max       10
_diffrn_reflns_limit_k_min       -16
_diffrn_reflns_limit_k_max       16
_diffrn_reflns_limit_l_min       -41
_diffrn_reflns_limit_l_max       41
_diffrn_standards_number         0
_diffrn_measured_fraction_theta_max 1.000
_diffrn_measured_fraction_theta_full 0.999
_diffrn_reflns_Laue_measured_fraction_max 1.000
_diffrn_reflns_Laue_measured_fraction_full 0.999
_diffrn_reflns_point_group_measured_fraction_max 1.000
_diffrn_reflns_point_group_measured_fraction_full 1.000
_reflns_number_total             7652
_reflns_number_gt                7125
_reflns_threshold_expression     'I > 2\s(I)'
_reflns_Friedel_coverage         0.772
_reflns_Friedel_fraction_max     1.000
_reflns_Friedel_fraction_full    1.000
_reflns_special_details          
;
 Reflections were merged by SHELXL according to the crystal
 class for the calculation of statistics and refinement.
 
 _reflns_Friedel_fraction is defined as the number of unique
 Friedel pairs measured divided by the number that would be
 possible theoretically, ignoring centric projections and
 systematic absences.
;
_computing_data_collection       
'Bruker BIS 8.5.1.2 Release/2023-09-07 and APEX5 2023.9-2'
_computing_cell_refinement       'SAINT V8.40B (?, 2016)'
_computing_data_reduction        'SAINT V8.40B (?, 2016)'
_computing_structure_solution    'XT  (Sheldrick, 2015)'
_computing_structure_refinement  'XL  (Sheldrick, 2008)'
_computing_molecular_graphics    'Olex2 1.5 (Dolomanov et al., 2009)'
_computing_publication_material  'Olex2 1.5 (Dolomanov et al., 2009)'
_refine_special_details          ?
_refine_ls_structure_factor_coef Fsqd
_refine_ls_matrix_type           full
_refine_ls_weighting_scheme      calc
_refine_ls_weighting_details     
'w=1/[\s^2^(Fo^2^)+(0.0553P)^2^+0.6175P] where P=(Fo^2^+2Fc^2^)/3'
_atom_sites_solution_primary     dual
_atom_sites_solution_secondary   ?
_atom_sites_solution_hydrogens   geom
_refine_ls_hydrogen_treatment    constr
_refine_ls_number_reflns         7652
_refine_ls_number_parameters     498
_refine_ls_number_restraints     41
_refine_ls_R_factor_all          0.0402
_refine_ls_R_factor_gt           0.0360
_refine_ls_wR_factor_ref         0.0995
_refine_ls_wR_factor_gt          0.0951
_refine_ls_goodness_of_fit_ref   1.057
_refine_ls_restrained_S_all      1.060
_refine_ls_shift/su_max          0.003
_refine_ls_shift/su_mean         0.000
_refine_diff_density_max         0.266
_refine_diff_density_min         -0.161
_refine_diff_density_rms         0.036
_refine_ls_extinction_method     'SHELXL-2018/3 (Sheldrick 2018)'
_refine_ls_extinction_coef       0.0046(9)
_refine_ls_extinction_expression Fc^*^=kFc[1+0.001xFc^2^\l^3^/sin(2\q)]^-1/4^
_refine_ls_abs_structure_Flack   0.04(4)
_refine_ls_abs_structure_details 
;
 Flack x determined using 2978 quotients [(I+)-(I-)]/[(I+)+(I-)]
 (Parsons, Flack and Wagner, Acta Cryst. B69 (2013) 249-259).
;

loop_
_atom_type_symbol
_atom_type_description
_atom_type_scat_dispersion_real
_atom_type_scat_dispersion_imag
_atom_type_scat_source
C C 0.0033 0.0016 'International Tables Vol C Tables 4.2.6.8 and 6.1.1.4'
H H 0.0000 0.0000 'International Tables Vol C Tables 4.2.6.8 and 6.1.1.4'
B B 0.0013 0.0007 'International Tables Vol C Tables 4.2.6.8 and 6.1.1.4'
N N 0.0061 0.0033 'International Tables Vol C Tables 4.2.6.8 and 6.1.1.4'
Si Si 0.0817 0.0704 'International Tables Vol C Tables 4.2.6.8 and 6.1.1.4'

_geom_special_details            
;
 All esds (except the esd in the dihedral angle between two l.s. planes)
 are estimated using the full covariance matrix.  The cell esds are taken
 into account individually in the estimation of esds in distances, angles
 and torsion angles; correlations between esds in cell parameters are only
 used when they are defined by crystal symmetry.  An approximate (isotropic)
 treatment of cell esds is used for estimating esds involving l.s. planes.
;

loop_
_atom_site_label
_atom_site_type_symbol
_atom_site_fract_x
_atom_site_fract_y
_atom_site_fract_z
_atom_site_U_iso_or_equiv
_atom_site_adp_type
_atom_site_occupancy
_atom_site_site_symmetry_order
_atom_site_calc_flag
_atom_site_refinement_flags_posn
_atom_site_refinement_flags_adp
_atom_site_refinement_flags_occupancy
_atom_site_disorder_assembly
_atom_site_disorder_group
Si1A Si 0.33868(16) 0.13329(9) 0.56867(3) 0.0400(4) Uani 0.588(3) 1 d D . P A 1
Si1B Si 0.4559(2) 0.13332(11) 0.55987(4) 0.0347(5) Uani 0.412(3) 1 d D . P A 2
N1 N 0.7873(2) 0.62045(14) 0.67317(5) 0.0320(4) Uani 1 1 d . . . . .
H1 H 0.848836 0.675098 0.674166 0.038 Uiso 1 1 calc R U . . .
C1 C 0.7868(2) 0.55582(15) 0.70772(6) 0.0289(4) Uani 1 1 d . . . . .
C2 C 0.6800(2) 0.47350(15) 0.70911(5) 0.0273(4) Uani 1 1 d . . . . .
C3 C 0.7141(2) 0.39358(14) 0.73904(6) 0.0254(4) Uani 1 1 d . . . . .
C4 C 0.6651(2) 0.28771(14) 0.73311(5) 0.0251(4) Uani 1 1 d . . . . .
C5 C 0.6040(2) 0.24613(14) 0.69260(6) 0.0291(4) Uani 1 1 d D . . . .
C6A C 0.6616(14) 0.2687(13) 0.6530(3) 0.0299(18) Uani 0.588(3) 1 d D U P A 1
H6A H 0.754080 0.311446 0.650425 0.036 Uiso 0.588(3) 1 calc R U P A 1
C6B C 0.698(2) 0.2785(18) 0.6565(4) 0.029(2) Uani 0.412(3) 1 d D U P A 2
H6B H 0.787735 0.323293 0.659378 0.035 Uiso 0.412(3) 1 calc R U P A 2
C7A C 0.5891(8) 0.2312(6) 0.61695(19) 0.0327(13) Uani 0.588(3) 1 d D U P A 1
H7A H 0.634294 0.249073 0.590630 0.039 Uiso 0.588(3) 1 calc R U P A 1
C7B C 0.6513(9) 0.2414(8) 0.6177(3) 0.0292(17) Uani 0.412(3) 1 d D U P A 2
H7B H 0.708614 0.262974 0.593451 0.035 Uiso 0.412(3) 1 calc R U P A 2
C8A C 0.4521(6) 0.1682(5) 0.61782(16) 0.0328(12) Uani 0.588(3) 1 d D . P A 1
C8B C 0.5214(10) 0.1728(5) 0.6132(2) 0.0255(13) Uani 0.412(3) 1 d D . P A 2
C9A C 0.3948(8) 0.1396(7) 0.6571(2) 0.0314(14) Uani 0.588(3) 1 d D U P A 1
H9A H 0.307523 0.092650 0.659406 0.038 Uiso 0.588(3) 1 calc R U P A 1
C9B C 0.4469(12) 0.1411(9) 0.6499(3) 0.032(2) Uani 0.412(3) 1 d D U P A 2
H9B H 0.360279 0.093755 0.647390 0.038 Uiso 0.412(3) 1 calc R U P A 2
C10A C 0.467(2) 0.1805(15) 0.6936(4) 0.030(2) Uani 0.588(3) 1 d D U P A 1
H10A H 0.421294 0.163287 0.719932 0.036 Uiso 0.588(3) 1 calc R U P A 1
C10B C 0.488(3) 0.173(2) 0.6898(6) 0.032(3) Uani 0.412(3) 1 d D U P A 2
H10B H 0.438262 0.144460 0.713937 0.038 Uiso 0.412(3) 1 calc R U P A 2
C11 C 0.6919(2) 0.21924(14) 0.76443(6) 0.0254(4) Uani 1 1 d . . . . .
H11 H 0.659574 0.150594 0.760345 0.030 Uiso 1 1 calc R U . . .
C12 C 0.7667(2) 0.24674(14) 0.80312(5) 0.0251(4) Uani 1 1 d . . . . .
C13 C 0.8314(2) 0.34501(14) 0.80798(5) 0.0260(4) Uani 1 1 d . . . . .
C14 C 0.8133(2) 0.41759(14) 0.77401(6) 0.0270(4) Uani 1 1 d . . . . .
C15 C 0.9003(3) 0.51039(15) 0.77421(6) 0.0306(4) Uani 1 1 d . . . . .
H15 H 0.963315 0.528050 0.798011 0.037 Uiso 1 1 calc R U . . .
C16 C 0.8954(3) 0.57478(15) 0.74090(6) 0.0312(4) Uani 1 1 d . . . . .
H16 H 0.965000 0.632354 0.740007 0.037 Uiso 1 1 calc R U . . .
C17 C 0.9085(3) 0.36884(15) 0.84637(6) 0.0310(4) Uani 1 1 d . . . . .
H17 H 0.954752 0.434362 0.850205 0.037 Uiso 1 1 calc R U . . .
C18 C 0.9174(3) 0.29852(16) 0.87817(6) 0.0330(4) Uani 1 1 d . . . . .
H18 H 0.966309 0.316638 0.904012 0.040 Uiso 1 1 calc R U . . .
C19 C 0.8547(3) 0.20039(16) 0.87266(6) 0.0317(4) Uani 1 1 d . . . . .
H19 H 0.862490 0.151946 0.894606 0.038 Uiso 1 1 calc R U . . .
C20 C 0.7822(2) 0.17424(15) 0.83570(6) 0.0290(4) Uani 1 1 d . . . . .
H20 H 0.742057 0.107147 0.831845 0.035 Uiso 1 1 calc R U . . .
C21 C 0.5455(2) 0.47049(15) 0.67925(6) 0.0279(4) Uani 1 1 d . . . . .
C22 C 0.3940(2) 0.42086(14) 0.68845(6) 0.0287(4) Uani 1 1 d . . . . .
C23 C 0.2832(3) 0.40246(15) 0.65516(6) 0.0316(4) Uani 1 1 d . . . . .
C24 C 0.3181(3) 0.44109(15) 0.61462(6) 0.0332(4) Uani 1 1 d . . . . .
H24 H 0.250532 0.423489 0.591675 0.040 Uiso 1 1 calc R U . . .
C25 C 0.4481(3) 0.50316(16) 0.60860(6) 0.0326(4) Uani 1 1 d . . . . .
H25 H 0.462192 0.535074 0.582198 0.039 Uiso 1 1 calc R U . . .
C26 C 0.5637(2) 0.52157(15) 0.64089(6) 0.0299(4) Uani 1 1 d . . . . .
C27 C 0.1366(3) 0.35026(16) 0.66367(7) 0.0367(5) Uani 1 1 d . . . . .
H27 H 0.064664 0.334669 0.641368 0.044 Uiso 1 1 calc R U . . .
C28 C 0.0971(3) 0.32194(17) 0.70356(7) 0.0384(5) Uani 1 1 d . . . . .
H28 H -0.000019 0.285038 0.708666 0.046 Uiso 1 1 calc R U . . .
C29 C 0.1999(2) 0.34736(16) 0.73694(7) 0.0345(4) Uani 1 1 d . . . . .
H29 H 0.169016 0.330884 0.764739 0.041 Uiso 1 1 calc R U . . .
C30 C 0.3446(2) 0.39578(15) 0.72974(6) 0.0302(4) Uani 1 1 d . . . . .
H30 H 0.412713 0.412778 0.752666 0.036 Uiso 1 1 calc R U . . .
C31 C 0.7265(2) 0.67097(17) 0.59679(6) 0.0341(4) Uani 1 1 d . . . . .
C32 C 0.6795(3) 0.77257(19) 0.59456(7) 0.0402(5) Uani 1 1 d . . . . .
C33 C 0.7175(3) 0.8296(2) 0.55898(8) 0.0511(7) Uani 1 1 d . . . . .
H33 H 0.684468 0.898770 0.557510 0.061 Uiso 1 1 calc R U . . .
C34 C 0.8029(3) 0.7872(2) 0.52563(7) 0.0523(7) Uani 1 1 d . . . . .
C35 C 0.8498(3) 0.6874(2) 0.52823(7) 0.0479(6) Uani 1 1 d . . . . .
H35 H 0.909667 0.658171 0.505865 0.058 Uiso 1 1 calc R U . . .
C36 C 0.8119(3) 0.6278(2) 0.56296(6) 0.0407(5) Uani 1 1 d . . . . .
C37 C 0.8653(4) 0.5182(2) 0.56461(8) 0.0519(6) Uani 1 1 d . . . . .
H37A H 0.771314 0.473768 0.560288 0.078 Uiso 1 1 calc R U . . .
H37B H 0.913684 0.503899 0.591985 0.078 Uiso 1 1 calc R U . . .
H37C H 0.945774 0.505649 0.542641 0.078 Uiso 1 1 calc R U . . .
C38 C 0.8470(4) 0.8514(3) 0.48760(9) 0.0751(11) Uani 1 1 d . . . . .
H38A H 0.788325 0.826151 0.463063 0.113 Uiso 1 1 calc R U . . .
H38B H 0.964088 0.846977 0.482545 0.113 Uiso 1 1 calc R U . . .
H38C H 0.816988 0.922471 0.492755 0.113 Uiso 1 1 calc R U . . .
C39 C 0.5914(3) 0.8235(2) 0.63041(8) 0.0510(7) Uani 1 1 d . . . . .
H39A H 0.593596 0.897441 0.626504 0.077 Uiso 1 1 calc R U . . .
H39B H 0.644883 0.806079 0.656815 0.077 Uiso 1 1 calc R U . . .
H39C H 0.478545 0.800015 0.631112 0.077 Uiso 1 1 calc R U . . .
C40A C 0.1259(6) 0.1823(4) 0.57244(17) 0.0611(14) Uani 0.588(3) 1 d D . P A 1
H40A H 0.075828 0.157389 0.598268 0.092 Uiso 0.588(3) 1 calc R U P A 1
H40B H 0.063127 0.158414 0.548341 0.092 Uiso 0.588(3) 1 calc R U P A 1
H40C H 0.127364 0.256870 0.572670 0.092 Uiso 0.588(3) 1 calc R U P A 1
C40B C 0.6437(8) 0.1069(5) 0.52844(18) 0.0500(15) Uani 0.412(3) 1 d D . P A 2
H40D H 0.699025 0.171150 0.522204 0.075 Uiso 0.412(3) 1 calc R U P A 2
H40E H 0.613640 0.073209 0.502230 0.075 Uiso 0.412(3) 1 calc R U P A 2
H40F H 0.716378 0.062680 0.544470 0.075 Uiso 0.412(3) 1 calc R U P A 2
C41A C 0.4446(9) 0.1890(6) 0.52278(14) 0.081(2) Uani 0.588(3) 1 d D . P A 1
H41A H 0.457036 0.262516 0.526830 0.122 Uiso 0.588(3) 1 calc R U P A 1
H41B H 0.380732 0.176349 0.497459 0.122 Uiso 0.588(3) 1 calc R U P A 1
H41C H 0.551853 0.157653 0.519834 0.122 Uiso 0.588(3) 1 calc R U P A 1
C41B C 0.3504(12) 0.2400(5) 0.5332(2) 0.058(2) Uani 0.412(3) 1 d D . P A 2
H41D H 0.250652 0.256570 0.548455 0.087 Uiso 0.412(3) 1 calc R U P A 2
H41E H 0.323385 0.219985 0.504565 0.087 Uiso 0.412(3) 1 calc R U P A 2
H41F H 0.421631 0.299671 0.532673 0.087 Uiso 0.412(3) 1 calc R U P A 2
C42A C 0.3245(12) -0.0067(6) 0.5624(4) 0.0380(16) Uani 0.588(3) 1 d D . P A 1
H42A H 0.433535 -0.035095 0.558784 0.057 Uiso 0.588(3) 1 calc R U P A 1
H42B H 0.258321 -0.022589 0.537827 0.057 Uiso 0.588(3) 1 calc R U P A 1
H42C H 0.274175 -0.036303 0.587377 0.057 Uiso 0.588(3) 1 calc R U P A 1
C42B C 0.320(2) 0.0253(9) 0.5634(7) 0.052(4) Uani 0.412(3) 1 d D . P A 2
H42D H 0.377922 -0.032296 0.576017 0.078 Uiso 0.412(3) 1 calc R U P A 2
H42E H 0.283467 0.006412 0.535296 0.078 Uiso 0.412(3) 1 calc R U P A 2
H42F H 0.226580 0.043132 0.580694 0.078 Uiso 0.412(3) 1 calc R U P A 2
B1 B 0.6954(3) 0.60353(18) 0.63688(7) 0.0319(5) Uani 1 1 d . . . . .

loop_
_atom_site_aniso_label
_atom_site_aniso_U_11
_atom_site_aniso_U_22
_atom_site_aniso_U_33
_atom_site_aniso_U_23
_atom_site_aniso_U_13
_atom_site_aniso_U_12
Si1A 0.0409(8) 0.0549(7) 0.0243(5) 0.0060(4) -0.0099(5) -0.0190(5)
Si1B 0.0421(11) 0.0382(8) 0.0238(7) -0.0054(5) -0.0057(6) 0.0008(6)
N1 0.0328(8) 0.0360(9) 0.0272(8) 0.0094(7) -0.0001(7) 0.0002(7)
C1 0.0296(9) 0.0342(10) 0.0230(9) 0.0056(7) 0.0009(7) 0.0048(8)
C2 0.0285(9) 0.0339(9) 0.0194(8) 0.0042(7) 0.0015(7) 0.0056(8)
C3 0.0242(8) 0.0327(9) 0.0194(8) 0.0044(7) 0.0019(7) 0.0054(7)
C4 0.0221(8) 0.0333(9) 0.0200(8) 0.0008(7) 0.0015(7) 0.0059(7)
C5 0.0333(9) 0.0327(9) 0.0212(8) 0.0004(7) -0.0027(8) 0.0104(8)
C6A 0.025(4) 0.038(3) 0.026(3) 0.000(2) 0.000(2) 0.001(3)
C6B 0.033(7) 0.041(5) 0.013(3) -0.002(2) -0.007(3) 0.011(4)
C7A 0.030(3) 0.051(3) 0.0173(18) 0.0018(17) -0.002(2) -0.006(3)
C7B 0.027(4) 0.039(3) 0.022(3) -0.003(2) -0.005(3) 0.006(4)
C8A 0.028(2) 0.050(3) 0.021(2) 0.0040(16) 0.000(2) -0.009(2)
C8B 0.028(4) 0.030(3) 0.019(3) -0.004(2) 0.002(3) -0.002(4)
C9A 0.033(3) 0.038(2) 0.024(3) 0.0062(19) -0.002(2) -0.005(3)
C9B 0.039(5) 0.031(3) 0.025(4) -0.005(3) -0.006(4) 0.000(4)
C10A 0.033(4) 0.032(4) 0.025(3) -0.003(2) -0.006(3) 0.006(4)
C10B 0.044(6) 0.029(4) 0.022(4) -0.002(3) -0.003(3) 0.018(4)
C11 0.0241(9) 0.0299(9) 0.0222(8) 0.0008(7) 0.0008(7) 0.0033(7)
C12 0.0233(8) 0.0322(9) 0.0199(8) 0.0028(7) 0.0021(7) 0.0054(7)
C13 0.0253(8) 0.0330(9) 0.0198(8) 0.0012(7) -0.0002(7) 0.0065(7)
C14 0.0286(9) 0.0310(9) 0.0214(8) 0.0017(7) 0.0010(7) 0.0047(7)
C15 0.0326(9) 0.0352(10) 0.0241(9) 0.0015(7) -0.0051(8) 0.0017(8)
C16 0.0323(9) 0.0327(9) 0.0286(9) 0.0043(8) -0.0020(8) 0.0000(8)
C17 0.0361(10) 0.0318(9) 0.0251(9) 0.0023(7) -0.0042(8) 0.0005(8)
C18 0.0377(10) 0.0412(11) 0.0202(8) 0.0014(8) -0.0060(8) 0.0040(9)
C19 0.0350(10) 0.0381(10) 0.0220(9) 0.0073(7) -0.0010(8) 0.0023(8)
C20 0.0283(9) 0.0339(9) 0.0249(9) 0.0047(7) 0.0008(7) 0.0031(8)
C21 0.0299(9) 0.0306(9) 0.0232(8) 0.0026(7) -0.0003(7) 0.0071(8)
C22 0.0278(9) 0.0294(9) 0.0289(9) 0.0036(7) -0.0025(8) 0.0069(8)
C23 0.0318(10) 0.0296(9) 0.0333(10) 0.0027(8) -0.0046(8) 0.0072(8)
C24 0.0385(11) 0.0333(10) 0.0277(9) 0.0004(8) -0.0098(8) 0.0065(8)
C25 0.0395(11) 0.0347(10) 0.0236(9) 0.0053(8) -0.0033(8) 0.0083(8)
C26 0.0319(10) 0.0349(9) 0.0230(8) 0.0046(7) -0.0004(7) 0.0078(8)
C27 0.0305(10) 0.0355(10) 0.0440(12) 0.0038(9) -0.0096(9) 0.0038(8)
C28 0.0265(9) 0.0395(10) 0.0491(13) 0.0090(10) -0.0025(9) 0.0029(9)
C29 0.0288(10) 0.0382(11) 0.0364(10) 0.0078(9) 0.0030(8) 0.0090(8)
C30 0.0277(9) 0.0330(9) 0.0299(9) 0.0042(8) -0.0017(8) 0.0082(8)
C31 0.0303(9) 0.0489(12) 0.0229(9) 0.0090(8) 0.0006(7) 0.0022(9)
C32 0.0332(11) 0.0553(13) 0.0321(11) 0.0198(10) 0.0046(9) 0.0097(10)
C33 0.0411(12) 0.0676(16) 0.0448(13) 0.0329(12) 0.0093(10) 0.0159(11)
C34 0.0405(13) 0.0862(19) 0.0303(11) 0.0277(12) 0.0045(9) 0.0094(12)
C35 0.0426(12) 0.0784(18) 0.0228(10) 0.0067(11) 0.0037(9) 0.0048(12)
C36 0.0377(11) 0.0594(14) 0.0249(10) 0.0029(9) -0.0003(9) 0.0017(10)
C37 0.0585(15) 0.0578(15) 0.0392(12) -0.0098(11) 0.0079(11) 0.0028(13)
C38 0.0666(18) 0.115(3) 0.0436(15) 0.0457(17) 0.0156(14) 0.022(2)
C39 0.0517(14) 0.0531(14) 0.0483(14) 0.0235(11) 0.0202(11) 0.0184(12)
C40A 0.057(3) 0.055(3) 0.071(3) -0.015(2) -0.037(2) 0.004(2)
C40B 0.059(4) 0.055(3) 0.036(3) -0.012(3) 0.005(3) -0.009(3)
C41A 0.103(5) 0.109(5) 0.031(2) 0.011(3) -0.017(3) -0.068(4)
C41B 0.089(6) 0.052(4) 0.033(3) -0.005(3) -0.026(3) 0.021(4)
C42A 0.034(2) 0.049(5) 0.030(3) -0.005(3) -0.006(2) -0.007(3)
C42B 0.063(6) 0.052(8) 0.041(4) -0.009(6) -0.015(4) -0.006(6)
B1 0.0324(11) 0.0380(11) 0.0253(10) 0.0068(9) 0.0028(9) 0.0079(9)

loop_
_geom_bond_atom_site_label_1
_geom_bond_atom_site_label_2
_geom_bond_distance
_geom_bond_site_symmetry_2
_geom_bond_publ_flag
Si1A C8A 1.885(5) . ?
Si1A C40A 1.872(5) . ?
Si1A C41A 1.858(5) . ?
Si1A C42A 1.855(8) . ?
Si1B C8B 1.864(7) . ?
Si1B C40B 1.878(6) . ?
Si1B C41B 1.856(6) . ?
Si1B C42B 1.810(13) . ?
N1 H1 0.8800 . ?
N1 C1 1.394(2) . ?
N1 B1 1.403(3) . ?
C1 C2 1.396(3) . ?
C1 C16 1.410(3) . ?
C2 C3 1.449(2) . ?
C2 C21 1.463(3) . ?
C3 C4 1.462(3) . ?
C3 C14 1.421(3) . ?
C4 C5 1.494(3) . ?
C4 C11 1.365(3) . ?
C5 C6A 1.384(10) . ?
C5 C6B 1.454(13) . ?
C5 C10A 1.423(10) . ?
C5 C10B 1.361(16) . ?
C6A H6A 0.9500 . ?
C6A C7A 1.390(9) . ?
C6B H6B 0.9500 . ?
C6B C7B 1.389(13) . ?
C7A H7A 0.9500 . ?
C7A C8A 1.401(6) . ?
C7B H7B 0.9500 . ?
C7B C8B 1.407(9) . ?
C8A C9A 1.394(7) . ?
C8B C9B 1.388(10) . ?
C9A H9A 0.9500 . ?
C9A C10A 1.414(10) . ?
C9B H9B 0.9500 . ?
C9B C10B 1.384(15) . ?
C10A H10A 0.9500 . ?
C10B H10B 0.9500 . ?
C11 H11 0.9500 . ?
C11 C12 1.429(3) . ?
C12 C13 1.406(3) . ?
C12 C20 1.418(2) . ?
C13 C14 1.454(2) . ?
C13 C17 1.418(3) . ?
C14 C15 1.415(3) . ?
C15 H15 0.9500 . ?
C15 C16 1.361(3) . ?
C16 H16 0.9500 . ?
C17 H17 0.9500 . ?
C17 C18 1.376(3) . ?
C18 H18 0.9500 . ?
C18 C19 1.401(3) . ?
C19 H19 0.9500 . ?
C19 C20 1.368(3) . ?
C20 H20 0.9500 . ?
C21 C22 1.439(3) . ?
C21 C26 1.406(3) . ?
C22 C23 1.423(3) . ?
C22 C30 1.421(3) . ?
C23 C24 1.422(3) . ?
C23 C27 1.416(3) . ?
C24 H24 0.9500 . ?
C24 C25 1.360(3) . ?
C25 H25 0.9500 . ?
C25 C26 1.426(3) . ?
C26 B1 1.535(3) . ?
C27 H27 0.9500 . ?
C27 C28 1.368(3) . ?
C28 H28 0.9500 . ?
C28 C29 1.403(3) . ?
C29 H29 0.9500 . ?
C29 C30 1.371(3) . ?
C30 H30 0.9500 . ?
C31 C32 1.392(3) . ?
C31 C36 1.410(3) . ?
C31 B1 1.580(3) . ?
C32 C33 1.398(3) . ?
C32 C39 1.514(3) . ?
C33 H33 0.9500 . ?
C33 C34 1.394(4) . ?
C34 C35 1.370(4) . ?
C34 C38 1.524(3) . ?
C35 H35 0.9500 . ?
C35 C36 1.395(3) . ?
C36 C37 1.507(4) . ?
C37 H37A 0.9800 . ?
C37 H37B 0.9800 . ?
C37 H37C 0.9800 . ?
C38 H38A 0.9800 . ?
C38 H38B 0.9800 . ?
C38 H38C 0.9800 . ?
C39 H39A 0.9800 . ?
C39 H39B 0.9800 . ?
C39 H39C 0.9800 . ?
C40A H40A 0.9800 . ?
C40A H40B 0.9800 . ?
C40A H40C 0.9800 . ?
C40B H40D 0.9800 . ?
C40B H40E 0.9800 . ?
C40B H40F 0.9800 . ?
C41A H41A 0.9800 . ?
C41A H41B 0.9800 . ?
C41A H41C 0.9800 . ?
C41B H41D 0.9800 . ?
C41B H41E 0.9800 . ?
C41B H41F 0.9800 . ?
C42A H42A 0.9800 . ?
C42A H42B 0.9800 . ?
C42A H42C 0.9800 . ?
C42B H42D 0.9800 . ?
C42B H42E 0.9800 . ?
C42B H42F 0.9800 . ?

loop_
_geom_angle_atom_site_label_1
_geom_angle_atom_site_label_2
_geom_angle_atom_site_label_3
_geom_angle
_geom_angle_site_symmetry_1
_geom_angle_site_symmetry_3
_geom_angle_publ_flag
C40A Si1A C8A 109.1(2) . . ?
C41A Si1A C8A 109.3(2) . . ?
C41A Si1A C40A 110.8(3) . . ?
C42A Si1A C8A 111.3(4) . . ?
C42A Si1A C40A 106.8(4) . . ?
C42A Si1A C41A 109.6(4) . . ?
C8B Si1B C40B 107.6(3) . . ?
C41B Si1B C8B 110.2(3) . . ?
C41B Si1B C40B 106.2(4) . . ?
C42B Si1B C8B 109.9(7) . . ?
C42B Si1B C40B 113.3(6) . . ?
C42B Si1B C41B 109.4(7) . . ?
C1 N1 H1 118.1 . . ?
C1 N1 B1 123.88(18) . . ?
B1 N1 H1 118.1 . . ?
N1 C1 C2 119.96(17) . . ?
N1 C1 C16 119.15(18) . . ?
C2 C1 C16 120.90(17) . . ?
C1 C2 C3 117.42(17) . . ?
C1 C2 C21 118.56(16) . . ?
C3 C2 C21 123.96(18) . . ?
C2 C3 C4 123.43(16) . . ?
C14 C3 C2 118.08(17) . . ?
C14 C3 C4 118.22(16) . . ?
C3 C4 C5 123.66(16) . . ?
C11 C4 C3 119.21(16) . . ?
C11 C4 C5 116.73(17) . . ?
C6A C5 C4 126.8(4) . . ?
C6A C5 C10A 115.0(6) . . ?
C6B C5 C4 113.7(6) . . ?
C10A C5 C4 118.1(5) . . ?
C10B C5 C4 123.6(8) . . ?
C10B C5 C6B 121.9(10) . . ?
C5 C6A H6A 118.8 . . ?
C5 C6A C7A 122.4(7) . . ?
C7A C6A H6A 118.8 . . ?
C5 C6B H6B 121.3 . . ?
C7B C6B C5 117.4(10) . . ?
C7B C6B H6B 121.3 . . ?
C6A C7A H7A 118.7 . . ?
C6A C7A C8A 122.7(6) . . ?
C8A C7A H7A 118.7 . . ?
C6B C7B H7B 119.2 . . ?
C6B C7B C8B 121.7(9) . . ?
C8B C7B H7B 119.2 . . ?
C7A C8A Si1A 121.8(4) . . ?
C9A C8A Si1A 121.2(5) . . ?
C9A C8A C7A 116.8(5) . . ?
C7B C8B Si1B 119.4(6) . . ?
C9B C8B Si1B 124.1(7) . . ?
C9B C8B C7B 116.4(7) . . ?
C8A C9A H9A 120.1 . . ?
C8A C9A C10A 119.9(8) . . ?
C10A C9A H9A 120.1 . . ?
C8B C9B H9B 117.3 . . ?
C10B C9B C8B 125.4(11) . . ?
C10B C9B H9B 117.3 . . ?
C5 C10A H10A 118.4 . . ?
C9A C10A C5 123.1(10) . . ?
C9A C10A H10A 118.4 . . ?
C5 C10B C9B 116.5(14) . . ?
C5 C10B H10B 121.8 . . ?
C9B C10B H10B 121.8 . . ?
C4 C11 H11 118.7 . . ?
C4 C11 C12 122.59(18) . . ?
C12 C11 H11 118.7 . . ?
C13 C12 C11 119.46(16) . . ?
C13 C12 C20 120.13(17) . . ?
C20 C12 C11 120.35(17) . . ?
C12 C13 C14 118.78(16) . . ?
C12 C13 C17 117.96(16) . . ?
C17 C13 C14 123.24(17) . . ?
C3 C14 C13 120.10(17) . . ?
C15 C14 C3 119.13(16) . . ?
C15 C14 C13 120.69(17) . . ?
C14 C15 H15 119.4 . . ?
C16 C15 C14 121.15(18) . . ?
C16 C15 H15 119.4 . . ?
C1 C16 H16 120.1 . . ?
C15 C16 C1 119.86(19) . . ?
C15 C16 H16 120.1 . . ?
C13 C17 H17 119.5 . . ?
C18 C17 C13 121.03(19) . . ?
C18 C17 H17 119.5 . . ?
C17 C18 H18 119.8 . . ?
C17 C18 C19 120.39(18) . . ?
C19 C18 H18 119.8 . . ?
C18 C19 H19 120.0 . . ?
C20 C19 C18 120.08(18) . . ?
C20 C19 H19 120.0 . . ?
C12 C20 H20 119.8 . . ?
C19 C20 C12 120.35(19) . . ?
C19 C20 H20 119.8 . . ?
C22 C21 C2 122.40(16) . . ?
C26 C21 C2 118.40(18) . . ?
C26 C21 C22 119.16(17) . . ?
C23 C22 C21 118.72(17) . . ?
C30 C22 C21 122.94(18) . . ?
C30 C22 C23 118.18(18) . . ?
C24 C23 C22 119.44(19) . . ?
C27 C23 C22 119.06(19) . . ?
C27 C23 C24 121.42(18) . . ?
C23 C24 H24 119.9 . . ?
C25 C24 C23 120.19(18) . . ?
C25 C24 H24 119.9 . . ?
C24 C25 H25 119.2 . . ?
C24 C25 C26 121.68(18) . . ?
C26 C25 H25 119.2 . . ?
C21 C26 C25 118.66(19) . . ?
C21 C26 B1 118.91(18) . . ?
C25 C26 B1 122.08(17) . . ?
C23 C27 H27 119.5 . . ?
C28 C27 C23 121.0(2) . . ?
C28 C27 H27 119.5 . . ?
C27 C28 H28 120.0 . . ?
C27 C28 C29 120.0(2) . . ?
C29 C28 H28 120.0 . . ?
C28 C29 H29 119.7 . . ?
C30 C29 C28 120.54(19) . . ?
C30 C29 H29 119.7 . . ?
C22 C30 H30 119.6 . . ?
C29 C30 C22 120.85(19) . . ?
C29 C30 H30 119.6 . . ?
C32 C31 C36 119.06(19) . . ?
C32 C31 B1 122.34(19) . . ?
C36 C31 B1 118.5(2) . . ?
C31 C32 C33 119.6(2) . . ?
C31 C32 C39 121.26(18) . . ?
C33 C32 C39 119.1(2) . . ?
C32 C33 H33 119.3 . . ?
C34 C33 C32 121.4(2) . . ?
C34 C33 H33 119.3 . . ?
C33 C34 C38 120.6(3) . . ?
C35 C34 C33 118.6(2) . . ?
C35 C34 C38 120.8(3) . . ?
C34 C35 H35 119.2 . . ?
C34 C35 C36 121.5(2) . . ?
C36 C35 H35 119.2 . . ?
C31 C36 C37 120.3(2) . . ?
C35 C36 C31 119.8(2) . . ?
C35 C36 C37 120.0(2) . . ?
C36 C37 H37A 109.5 . . ?
C36 C37 H37B 109.5 . . ?
C36 C37 H37C 109.5 . . ?
H37A C37 H37B 109.5 . . ?
H37A C37 H37C 109.5 . . ?
H37B C37 H37C 109.5 . . ?
C34 C38 H38A 109.5 . . ?
C34 C38 H38B 109.5 . . ?
C34 C38 H38C 109.5 . . ?
H38A C38 H38B 109.5 . . ?
H38A C38 H38C 109.5 . . ?
H38B C38 H38C 109.5 . . ?
C32 C39 H39A 109.5 . . ?
C32 C39 H39B 109.5 . . ?
C32 C39 H39C 109.5 . . ?
H39A C39 H39B 109.5 . . ?
H39A C39 H39C 109.5 . . ?
H39B C39 H39C 109.5 . . ?
Si1A C40A H40A 109.5 . . ?
Si1A C40A H40B 109.5 . . ?
Si1A C40A H40C 109.5 . . ?
H40A C40A H40B 109.5 . . ?
H40A C40A H40C 109.5 . . ?
H40B C40A H40C 109.5 . . ?
Si1B C40B H40D 109.5 . . ?
Si1B C40B H40E 109.5 . . ?
Si1B C40B H40F 109.5 . . ?
H40D C40B H40E 109.5 . . ?
H40D C40B H40F 109.5 . . ?
H40E C40B H40F 109.5 . . ?
Si1A C41A H41A 109.5 . . ?
Si1A C41A H41B 109.5 . . ?
Si1A C41A H41C 109.5 . . ?
H41A C41A H41B 109.5 . . ?
H41A C41A H41C 109.5 . . ?
H41B C41A H41C 109.5 . . ?
Si1B C41B H41D 109.5 . . ?
Si1B C41B H41E 109.5 . . ?
Si1B C41B H41F 109.5 . . ?
H41D C41B H41E 109.5 . . ?
H41D C41B H41F 109.5 . . ?
H41E C41B H41F 109.5 . . ?
Si1A C42A H42A 109.5 . . ?
Si1A C42A H42B 109.5 . . ?
Si1A C42A H42C 109.5 . . ?
H42A C42A H42B 109.5 . . ?
H42A C42A H42C 109.5 . . ?
H42B C42A H42C 109.5 . . ?
Si1B C42B H42D 109.5 . . ?
Si1B C42B H42E 109.5 . . ?
Si1B C42B H42F 109.5 . . ?
H42D C42B H42E 109.5 . . ?
H42D C42B H42F 109.5 . . ?
H42E C42B H42F 109.5 . . ?
N1 B1 C26 115.07(17) . . ?
N1 B1 C31 119.66(19) . . ?
C26 B1 C31 125.19(19) . . ?

loop_
_geom_torsion_atom_site_label_1
_geom_torsion_atom_site_label_2
_geom_torsion_atom_site_label_3
_geom_torsion_atom_site_label_4
_geom_torsion
_geom_torsion_site_symmetry_1
_geom_torsion_site_symmetry_2
_geom_torsion_site_symmetry_3
_geom_torsion_site_symmetry_4
_geom_torsion_publ_flag
Si1A C8A C9A C10A -169.7(12) . . . . ?
Si1B C8B C9B C10B -177.0(19) . . . . ?
N1 C1 C2 C3 162.95(17) . . . . ?
N1 C1 C2 C21 -14.3(3) . . . . ?
N1 C1 C16 C15 -177.76(18) . . . . ?
C1 N1 B1 C26 13.2(3) . . . . ?
C1 N1 B1 C31 -169.84(18) . . . . ?
C1 C2 C3 C4 -152.11(18) . . . . ?
C1 C2 C3 C14 21.8(3) . . . . ?
C1 C2 C21 C22 -151.08(18) . . . . ?
C1 C2 C21 C26 26.4(3) . . . . ?
C2 C1 C16 C15 2.1(3) . . . . ?
C2 C3 C4 C5 12.3(3) . . . . ?
C2 C3 C4 C11 -175.13(17) . . . . ?
C2 C3 C14 C13 170.86(16) . . . . ?
C2 C3 C14 C15 -12.4(3) . . . . ?
C2 C21 C22 C23 -166.85(18) . . . . ?
C2 C21 C22 C30 17.8(3) . . . . ?
C2 C21 C26 C25 168.05(17) . . . . ?
C2 C21 C26 B1 -18.6(3) . . . . ?
C3 C2 C21 C22 31.9(3) . . . . ?
C3 C2 C21 C26 -150.67(18) . . . . ?
C3 C4 C5 C6A 39.7(10) . . . . ?
C3 C4 C5 C6B 44.3(11) . . . . ?
C3 C4 C5 C10A -136.6(11) . . . . ?
C3 C4 C5 C10B -145.5(18) . . . . ?
C3 C4 C11 C12 -0.1(3) . . . . ?
C3 C14 C15 C16 -2.5(3) . . . . ?
C4 C3 C14 C13 -14.9(3) . . . . ?
C4 C3 C14 C15 161.83(17) . . . . ?
C4 C5 C6A C7A -175.5(9) . . . . ?
C4 C5 C6B C7B 178.6(13) . . . . ?
C4 C5 C10A C9A 177.7(14) . . . . ?
C4 C5 C10B C9B -178.9(15) . . . . ?
C4 C11 C12 C13 -7.0(3) . . . . ?
C4 C11 C12 C20 175.87(17) . . . . ?
C5 C4 C11 C12 173.01(16) . . . . ?
C5 C6A C7A C8A 0(2) . . . . ?
C5 C6B C7B C8B -2(2) . . . . ?
C6A C5 C10A C9A 1(2) . . . . ?
C6A C7A C8A Si1A 171.3(10) . . . . ?
C6A C7A C8A C9A -3.3(13) . . . . ?
C6B C5 C10B C9B -9(4) . . . . ?
C6B C7B C8B Si1B 175.7(13) . . . . ?
C6B C7B C8B C9B -2.5(17) . . . . ?
C7A C8A C9A C10A 4.9(15) . . . . ?
C7B C8B C9B C10B 1(2) . . . . ?
C8A C9A C10A C5 -4(3) . . . . ?
C8B C9B C10B C5 5(4) . . . . ?
C10A C5 C6A C7A 1(2) . . . . ?
C10B C5 C6B C7B 8(3) . . . . ?
C11 C4 C5 C6A -133.0(10) . . . . ?
C11 C4 C5 C6B -128.5(11) . . . . ?
C11 C4 C5 C10A 50.7(11) . . . . ?
C11 C4 C5 C10B 41.7(18) . . . . ?
C11 C12 C13 C14 2.9(2) . . . . ?
C11 C12 C13 C17 -178.36(17) . . . . ?
C11 C12 C20 C19 179.61(18) . . . . ?
C12 C13 C14 C3 8.1(3) . . . . ?
C12 C13 C14 C15 -168.60(17) . . . . ?
C12 C13 C17 C18 -1.1(3) . . . . ?
C13 C12 C20 C19 2.5(3) . . . . ?
C13 C14 C15 C16 174.14(19) . . . . ?
C13 C17 C18 C19 2.1(3) . . . . ?
C14 C3 C4 C5 -161.63(17) . . . . ?
C14 C3 C4 C11 10.9(3) . . . . ?
C14 C13 C17 C18 177.62(19) . . . . ?
C14 C15 C16 C1 8.0(3) . . . . ?
C16 C1 C2 C3 -16.9(3) . . . . ?
C16 C1 C2 C21 165.85(18) . . . . ?
C17 C13 C14 C3 -170.63(18) . . . . ?
C17 C13 C14 C15 12.7(3) . . . . ?
C17 C18 C19 C20 -0.8(3) . . . . ?
C18 C19 C20 C12 -1.4(3) . . . . ?
C20 C12 C13 C14 -179.94(17) . . . . ?
C20 C12 C13 C17 -1.2(3) . . . . ?
C21 C2 C3 C4 24.9(3) . . . . ?
C21 C2 C3 C14 -161.11(17) . . . . ?
C21 C22 C23 C24 -5.4(3) . . . . ?
C21 C22 C23 C27 177.64(18) . . . . ?
C21 C22 C30 C29 -179.20(18) . . . . ?
C21 C26 B1 N1 -0.4(3) . . . . ?
C21 C26 B1 C31 -177.20(19) . . . . ?
C22 C21 C26 C25 -14.4(3) . . . . ?
C22 C21 C26 B1 158.95(18) . . . . ?
C22 C23 C24 C25 -6.2(3) . . . . ?
C22 C23 C27 C28 3.2(3) . . . . ?
C23 C22 C30 C29 5.4(3) . . . . ?
C23 C24 C25 C26 7.7(3) . . . . ?
C23 C27 C28 C29 2.0(3) . . . . ?
C24 C23 C27 C28 -173.7(2) . . . . ?
C24 C25 C26 C21 2.7(3) . . . . ?
C24 C25 C26 B1 -170.42(19) . . . . ?
C25 C26 B1 N1 172.77(18) . . . . ?
C25 C26 B1 C31 -4.1(3) . . . . ?
C26 C21 C22 C23 15.7(3) . . . . ?
C26 C21 C22 C30 -159.65(19) . . . . ?
C27 C23 C24 C25 170.62(19) . . . . ?
C27 C28 C29 C30 -3.5(3) . . . . ?
C28 C29 C30 C22 -0.3(3) . . . . ?
C30 C22 C23 C24 170.18(18) . . . . ?
C30 C22 C23 C27 -6.8(3) . . . . ?
C31 C32 C33 C34 -0.5(4) . . . . ?
C32 C31 C36 C35 0.9(3) . . . . ?
C32 C31 C36 C37 179.6(2) . . . . ?
C32 C31 B1 N1 -72.2(3) . . . . ?
C32 C31 B1 C26 104.5(3) . . . . ?
C32 C33 C34 C35 0.0(4) . . . . ?
C32 C33 C34 C38 -178.4(3) . . . . ?
C33 C34 C35 C36 1.1(4) . . . . ?
C34 C35 C36 C31 -1.5(4) . . . . ?
C34 C35 C36 C37 179.9(3) . . . . ?
C36 C31 C32 C33 0.1(3) . . . . ?
C36 C31 C32 C39 -178.5(2) . . . . ?
C36 C31 B1 N1 104.6(2) . . . . ?
C36 C31 B1 C26 -78.7(3) . . . . ?
C38 C34 C35 C36 179.4(3) . . . . ?
C39 C32 C33 C34 178.0(3) . . . . ?
C40A Si1A C8A C7A -118.3(5) . . . . ?
C40A Si1A C8A C9A 56.1(6) . . . . ?
C40B Si1B C8B C7B 43.4(7) . . . . ?
C40B Si1B C8B C9B -138.6(7) . . . . ?
C41A Si1A C8A C7A 3.0(6) . . . . ?
C41A Si1A C8A C9A 177.3(6) . . . . ?
C41B Si1B C8B C7B -72.1(7) . . . . ?
C41B Si1B C8B C9B 106.0(8) . . . . ?
C42A Si1A C8A C7A 124.1(6) . . . . ?
C42A Si1A C8A C9A -61.5(7) . . . . ?
C42B Si1B C8B C7B 167.2(8) . . . . ?
C42B Si1B C8B C9B -14.7(10) . . . . ?
B1 N1 C1 C2 -5.9(3) . . . . ?
B1 N1 C1 C16 173.94(19) . . . . ?
B1 C31 C32 C33 176.9(2) . . . . ?
B1 C31 C32 C39 -1.6(3) . . . . ?
B1 C31 C36 C35 -176.0(2) . . . . ?
B1 C31 C36 C37 2.6(3) . . . . ?

_shelx_res_file                  
;
TITL mo_2302_cg_0m_a.res in P2(1)2(1)2(1)
    mo_2302_cg_0m.res
    created by SHELXL-2018/3 at 10:33:47 on 04-Apr-2024
REM Old TITL mo_2302_CG_0m in P2(1)2(1)2(1)
REM SHELXT solution in P2(1)2(1)2(1): R1 0.154, Rweak 0.028, Alpha 0.006
REM <I/s> 0.328 for 25 systematic absences, Orientation as input
REM Flack x = -5.897 ( 4.105 ) from 815 Parsons' quotients
REM Formula found by SHELXT: C42A N4
CELL 0.71073 8.2406 13.1465 31.9833 90 90 90
ZERR 4 0.0009 0.0019 0.0042 0 0 0
LATT -1
SYMM 0.5-X,-Y,0.5+Z
SYMM -X,0.5+Y,0.5-Z
SYMM 0.5+X,0.5-Y,-Z
SFAC C H B N Si
UNIT 168 152 4 4 4
SADI Si1A C8A Si1B C8A
SADI Si1A C42A Si1B C42B
SADI Si1A C41A Si1B C40B
SADI Si1A C40A Si1B C41B
SADI 0.04 C8A C42A C8A C42B
SADI 0.04 C8A C41A C8A C40B
SADI 0.04 C8A C40A C8A C41B
SADI 0.04 C42A C41A C42B C40B
SADI 0.04 C42A C40A C42B C41B
SADI 0.04 C41A C40A C40B C41B
SADI Si1A C8A Si1A C8B
SADI Si1B C8A Si1B C8B
SADI C5 C6A C5 C6B
SADI C5 C10A C5 C10B
SADI C6A C7A C6B C7B
SADI C7A C8A C7B C8B
SADI C8A C9A C8B C9B
SADI C9A C10A C9B C10B
SADI 0.04 Si1A C7A Si1A C7B
SADI 0.04 Si1A C9A Si1A C9B
SADI 0.04 Si1B C7A Si1B C7B
SADI 0.04 Si1B C9A Si1B C9B
SADI 0.04 C5 C7A C5 C7B
SADI 0.04 C5 C9A C5 C9B
SADI 0.04 C6A C8A C6B C8B
SADI 0.04 C7A C9A C7B C9B
SADI 0.04 C8A C10A C8B C10B
SIMU 0.005 0.01 2 C10A C10B
SIMU 0.005 0.01 2 C6A C6B
SIMU 0.01 0.02 2 C7A C7B
SIMU 0.01 0.02 2 C9A C9B

L.S. 4
PLAN  25
SIZE 0.075 0.101 0.895
TEMP -173.15
CONF
BOND
list 4
MORE -1
BOND $H
fmap 2
acta
REM <olex2.extras>
REM <HklSrc "%.\\mo_2302_CG_0m.hkl">
REM </olex2.extras>

WGHT    0.055300    0.617500
EXTI    0.004591
FVAR       0.51307   0.58815
PART 1
SI1A  5    0.338683    0.133291    0.568673    21.00000    0.04092    0.05491 =
         0.02429    0.00600   -0.00992   -0.01897
PART 2
SI1B  5    0.455884    0.133321    0.559869   -21.00000    0.04211    0.03820 =
         0.02381   -0.00541   -0.00571    0.00077
PART 0
N1    4    0.787288    0.620450    0.673167    11.00000    0.03278    0.03596 =
         0.02723    0.00936   -0.00009    0.00022
AFIX  43
H1    2    0.848836    0.675098    0.674166    11.00000   -1.20000
AFIX   0
C1    1    0.786821    0.555817    0.707724    11.00000    0.02963    0.03421 =
         0.02300    0.00560    0.00092    0.00476
C2    1    0.679953    0.473504    0.709106    11.00000    0.02846    0.03392 =
         0.01939    0.00416    0.00149    0.00559
C3    1    0.714103    0.393577    0.739044    11.00000    0.02422    0.03268 =
         0.01944    0.00436    0.00187    0.00544
C4    1    0.665075    0.287714    0.733112    11.00000    0.02214    0.03328 =
         0.01997    0.00075    0.00145    0.00588
C5    1    0.603973    0.246134    0.692604    11.00000    0.03331    0.03271 =
         0.02118    0.00040   -0.00273    0.01035
PART 1
C6A   1    0.661619    0.268749    0.653021    21.00000    0.02523    0.03844 =
         0.02603    0.00009   -0.00050    0.00063
AFIX  43
H6A   2    0.754080    0.311446    0.650425    21.00000   -1.20000
AFIX   0
PART 2
C6B   1    0.697939    0.278518    0.656505   -21.00000    0.03313    0.04120 =
         0.01346   -0.00181   -0.00665    0.01118
AFIX  43
H6B   2    0.787735    0.323293    0.659378   -21.00000   -1.20000
AFIX   0
PART 1
C7A   1    0.589100    0.231242    0.616955    21.00000    0.02964    0.05116 =
         0.01726    0.00182   -0.00188   -0.00648
AFIX  43
H7A   2    0.634294    0.249073    0.590630    21.00000   -1.20000
AFIX   0
PART 2
C7B   1    0.651321    0.241449    0.617661   -21.00000    0.02675    0.03879 =
         0.02218   -0.00255   -0.00478    0.00605
AFIX  43
H7B   2    0.708614    0.262974    0.593451   -21.00000   -1.20000
AFIX   0
PART 1
C8A   1    0.452060    0.168206    0.617824    21.00000    0.02754    0.05007 =
         0.02088    0.00399   -0.00017   -0.00949
PART 2
C8B   1    0.521425    0.172838    0.613238   -21.00000    0.02786    0.02993 =
         0.01880   -0.00394    0.00206   -0.00220
PART 1
C9A   1    0.394760    0.139563    0.657122    21.00000    0.03253    0.03756 =
         0.02417    0.00620   -0.00222   -0.00519
AFIX  43
H9A   2    0.307523    0.092650    0.659406    21.00000   -1.20000
AFIX   0
PART 2
C9B   1    0.446856    0.141081    0.649891   -21.00000    0.03928    0.03073 =
         0.02458   -0.00493   -0.00592    0.00028
AFIX  43
H9B   2    0.360279    0.093755    0.647390   -21.00000   -1.20000
AFIX   0
PART 1
C10A  1    0.466713    0.180458    0.693559    21.00000    0.03324    0.03191 =
         0.02463   -0.00278   -0.00639    0.00605
AFIX  43
H10A  2    0.421294    0.163287    0.719932    21.00000   -1.20000
AFIX   0
PART 2
C10B  1    0.488139    0.172626    0.689790   -21.00000    0.04412    0.02928 =
         0.02217   -0.00152   -0.00252    0.01774
AFIX  43
H10B  2    0.438262    0.144460    0.713937   -21.00000   -1.20000
AFIX   0
PART 0
C11   1    0.691894    0.219243    0.764428    11.00000    0.02408    0.02992 =
         0.02218    0.00083    0.00078    0.00327
AFIX  43
H11   2    0.659574    0.150594    0.760345    11.00000   -1.20000
AFIX   0
C12   1    0.766668    0.246740    0.803115    11.00000    0.02330    0.03222 =
         0.01987    0.00276    0.00211    0.00541
C13   1    0.831356    0.345005    0.807981    11.00000    0.02527    0.03297 =
         0.01983    0.00122   -0.00021    0.00652
C14   1    0.813265    0.417591    0.774013    11.00000    0.02864    0.03099 =
         0.02143    0.00175    0.00102    0.00466
C15   1    0.900340    0.510387    0.774215    11.00000    0.03262    0.03517 =
         0.02413    0.00148   -0.00508    0.00175
AFIX  43
H15   2    0.963315    0.528050    0.798011    11.00000   -1.20000
AFIX   0
C16   1    0.895426    0.574776    0.740903    11.00000    0.03226    0.03267 =
         0.02858    0.00430   -0.00203    0.00002
AFIX  43
H16   2    0.965000    0.632354    0.740007    11.00000   -1.20000
AFIX   0
C17   1    0.908480    0.368837    0.846369    11.00000    0.03607    0.03182 =
         0.02508    0.00228   -0.00415    0.00055
AFIX  43
H17   2    0.954752    0.434362    0.850205    11.00000   -1.20000
AFIX   0
C18   1    0.917367    0.298516    0.878171    11.00000    0.03769    0.04119 =
         0.02016    0.00138   -0.00598    0.00402
AFIX  43
H18   2    0.966309    0.316638    0.904012    11.00000   -1.20000
AFIX   0
C19   1    0.854677    0.200393    0.872659    11.00000    0.03495    0.03808 =
         0.02205    0.00726   -0.00095    0.00226
AFIX  43
H19   2    0.862490    0.151946    0.894606    11.00000   -1.20000
AFIX   0
C20   1    0.782193    0.174238    0.835698    11.00000    0.02832    0.03389 =
         0.02487    0.00466    0.00076    0.00306
AFIX  43
H20   2    0.742057    0.107147    0.831845    11.00000   -1.20000
AFIX   0
C21   1    0.545486    0.470487    0.679247    11.00000    0.02994    0.03064 =
         0.02320    0.00258   -0.00029    0.00713
C22   1    0.393978    0.420862    0.688447    11.00000    0.02782    0.02939 =
         0.02894    0.00363   -0.00254    0.00688
C23   1    0.283194    0.402461    0.655156    11.00000    0.03184    0.02958 =
         0.03334    0.00271   -0.00459    0.00718
C24   1    0.318145    0.441091    0.614620    11.00000    0.03847    0.03334 =
         0.02772    0.00041   -0.00977    0.00651
AFIX  43
H24   2    0.250532    0.423489    0.591675    11.00000   -1.20000
AFIX   0
C25   1    0.448080    0.503162    0.608599    11.00000    0.03954    0.03473 =
         0.02358    0.00526   -0.00330    0.00833
AFIX  43
H25   2    0.462192    0.535074    0.582198    11.00000   -1.20000
AFIX   0
C26   1    0.563663    0.521569    0.640895    11.00000    0.03185    0.03488 =
         0.02296    0.00462   -0.00037    0.00784
C27   1    0.136627    0.350262    0.663670    11.00000    0.03047    0.03555 =
         0.04396    0.00383   -0.00961    0.00381
AFIX  43
H27   2    0.064664    0.334669    0.641368    11.00000   -1.20000
AFIX   0
C28   1    0.097102    0.321939    0.703564    11.00000    0.02652    0.03954 =
         0.04910    0.00900   -0.00245    0.00291
AFIX  43
H28   2   -0.000019    0.285038    0.708666    11.00000   -1.20000
AFIX   0
C29   1    0.199911    0.347358    0.736935    11.00000    0.02879    0.03822 =
         0.03639    0.00783    0.00299    0.00897
AFIX  43
H29   2    0.169016    0.330884    0.764739    11.00000   -1.20000
AFIX   0
C30   1    0.344598    0.395779    0.729744    11.00000    0.02774    0.03297 =
         0.02986    0.00416   -0.00171    0.00819
AFIX  43
H30   2    0.412713    0.412778    0.752666    11.00000   -1.20000
AFIX   0
C31   1    0.726497    0.670966    0.596790    11.00000    0.03035    0.04894 =
         0.02293    0.00896    0.00061    0.00215
C32   1    0.679548    0.772568    0.594557    11.00000    0.03323    0.05527 =
         0.03214    0.01978    0.00459    0.00975
C33   1    0.717530    0.829636    0.558981    11.00000    0.04106    0.06755 =
         0.04482    0.03288    0.00933    0.01591
AFIX  43
H33   2    0.684468    0.898770    0.557510    11.00000   -1.20000
AFIX   0
C34   1    0.802890    0.787224    0.525626    11.00000    0.04047    0.08624 =
         0.03031    0.02772    0.00449    0.00935
C35   1    0.849849    0.687421    0.528229    11.00000    0.04265    0.07841 =
         0.02277    0.00673    0.00373    0.00480
AFIX  43
H35   2    0.909667    0.658171    0.505865    11.00000   -1.20000
AFIX   0
C36   1    0.811855    0.627759    0.562961    11.00000    0.03766    0.05942 =
         0.02493    0.00288   -0.00028    0.00171
C37   1    0.865334    0.518185    0.564613    11.00000    0.05853    0.05785 =
         0.03922   -0.00976    0.00793    0.00283
AFIX 137
H37A  2    0.771314    0.473768    0.560288    11.00000   -1.50000
H37B  2    0.913684    0.503899    0.591985    11.00000   -1.50000
H37C  2    0.945774    0.505649    0.542641    11.00000   -1.50000
AFIX   0
C38   1    0.847012    0.851439    0.487602    11.00000    0.06659    0.11503 =
         0.04364    0.04568    0.01557    0.02152
AFIX 137
H38A  2    0.788325    0.826151    0.463063    11.00000   -1.50000
H38B  2    0.964088    0.846977    0.482545    11.00000   -1.50000
H38C  2    0.816988    0.922471    0.492755    11.00000   -1.50000
AFIX   0
C39   1    0.591371    0.823517    0.630407    11.00000    0.05173    0.05309 =
         0.04832    0.02355    0.02021    0.01844
AFIX 137
H39A  2    0.593596    0.897441    0.626504    11.00000   -1.50000
H39B  2    0.644883    0.806079    0.656815    11.00000   -1.50000
H39C  2    0.478545    0.800015    0.631112    11.00000   -1.50000
AFIX   0
PART 1
C40A  1    0.125902    0.182334    0.572436    21.00000    0.05725    0.05507 =
         0.07095   -0.01469   -0.03743    0.00420
AFIX 137
H40A  2    0.075828    0.157389    0.598268    21.00000   -1.50000
H40B  2    0.063127    0.158414    0.548341    21.00000   -1.50000
H40C  2    0.127364    0.256870    0.572670    21.00000   -1.50000
AFIX   0
PART 2
C40B  1    0.643677    0.106937    0.528436   -21.00000    0.05874    0.05529 =
         0.03599   -0.01241    0.00494   -0.00866
AFIX 137
H40D  2    0.699025    0.171150    0.522204   -21.00000   -1.50000
H40E  2    0.613640    0.073209    0.502230   -21.00000   -1.50000
H40F  2    0.716378    0.062680    0.544470   -21.00000   -1.50000
AFIX   0
PART 1
C41A  1    0.444591    0.189040    0.522775    21.00000    0.10325    0.10929 =
         0.03100    0.01086   -0.01710   -0.06843
AFIX 137
H41A  2    0.457036    0.262516    0.526830    21.00000   -1.50000
H41B  2    0.380732    0.176349    0.497459    21.00000   -1.50000
H41C  2    0.551853    0.157653    0.519834    21.00000   -1.50000
AFIX   0
PART 2
C41B  1    0.350444    0.239973    0.533249   -21.00000    0.08907    0.05223 =
         0.03333   -0.00506   -0.02614    0.02141
AFIX 137
H41D  2    0.250652    0.256570    0.548455   -21.00000   -1.50000
H41E  2    0.323385    0.219985    0.504565   -21.00000   -1.50000
H41F  2    0.421631    0.299671    0.532673   -21.00000   -1.50000
AFIX   0
PART 1
C42A  1    0.324507   -0.006675    0.562429    21.00000    0.03436    0.04915 =
         0.03043   -0.00523   -0.00637   -0.00702
AFIX 137
H42A  2    0.433535   -0.035095    0.558784    21.00000   -1.50000
H42B  2    0.258321   -0.022589    0.537827    21.00000   -1.50000
H42C  2    0.274175   -0.036303    0.587377    21.00000   -1.50000
AFIX   0
PART 2
C42B  1    0.320433    0.025251    0.563370   -21.00000    0.06301    0.05250 =
         0.04065   -0.00932   -0.01459   -0.00600
AFIX 137
H42D  2    0.377922   -0.032296    0.576017   -21.00000   -1.50000
H42E  2    0.283467    0.006412    0.535296   -21.00000   -1.50000
H42F  2    0.226580    0.043132    0.580694   -21.00000   -1.50000
AFIX   0
PART 0
B1    3    0.695430    0.603528    0.636884    11.00000    0.03244    0.03800 =
         0.02531    0.00678    0.00282    0.00789
HKLF 4


REM  mo_2302_cg_0m_a.res in P2(1)2(1)2(1)
REM wR2 = 0.099472, GooF = S = 1.05703, Restrained GooF = 1.05992 for all data
REM R1 = 0.035980 for 7125 Fo > 4sig(Fo) and 0.040156 for all 7652 data
REM 498 parameters refined using 41 restraints

END

WGHT      0.0553      0.6150

REM Highest difference peak  0.266,  deepest hole -0.161,  1-sigma level  0.036
Q1    1  -0.1185  0.0795  0.6259  11.00000  0.05    0.27
Q2    1   0.7823  1.0350  0.6500  11.00000  0.05    0.25
Q3    1   0.8584  0.0690  0.5814  11.00000  0.05    0.24
Q4    1  -0.0228  0.1348  0.6000  11.00000  0.05    0.24
Q5    1   0.7213  0.6313  0.6155  11.00000  0.05    0.23
Q6    1   0.8254  0.3786  0.7903  11.00000  0.05    0.21
Q7    1   0.8024  0.2012  0.8126  11.00000  0.05    0.20
Q8    1   0.6854  0.4383  0.7272  11.00000  0.05    0.19
Q9    1   0.6399  0.2671  0.7115  11.00000  0.05    0.19
Q10   1   0.6661  0.2416  0.6755  11.00000  0.05    0.19
Q11   1   0.8636  0.3588  0.8259  11.00000  0.05    0.18
Q12   1   0.4273  0.1469  0.5931  11.00000  0.05    0.18
Q13   1   0.7975  0.8221  0.5438  11.00000  0.05    0.18
Q14   1   0.8307  0.0768  0.5462  11.00000  0.05    0.17
Q15   1   0.7400  0.8830  0.4724  11.00000  0.05    0.16
Q16   1   0.7372  0.2348  0.7826  11.00000  0.05    0.16
Q17   1   0.3452  0.1767  0.5460  11.00000  0.05    0.16
Q18   1   0.5529  0.4943  0.6591  11.00000  0.05    0.16
Q19   1   0.9238  0.8160  0.4684  11.00000  0.05    0.15
Q20   1   0.6674  0.8051  0.6130  11.00000  0.05    0.15
Q21   1   0.7589  0.4023  0.7573  11.00000  0.05    0.15
Q22   1   0.6479  0.5433  0.6357  11.00000  0.05    0.15
Q23   1   0.7910  0.0844  0.5084  11.00000  0.05    0.14
Q24   1   0.4558  0.4572  0.6876  11.00000  0.05    0.14
Q25   1   0.3274  0.4233  0.6742  11.00000  0.05    0.14
;
_shelx_res_checksum              37420
####################################################################### 
# 
# This file contains crystal structure data downloaded from the 
# Cambridge Structural Database (CSD) hosted by the Cambridge 
# Crystallographic Data Centre (CCDC).
# 
# Full information about CCDC data access policies and citation 
# guidelines are available at http://www.ccdc.cam.ac.uk/access/V1 
# 
# Audit and citation data items may have been added by the CCDC. 
# Please retain this information to preserve the provenance of 
# this file and to allow appropriate attribution of the data. 
# 
#######################################################################

data_2232_pbcm
_database_code_depnum_ccdc_archive 'CCDC 2506350'
loop_
_audit_author_name
_audit_author_address
'Christopher Golz'
;Georg August University Goettingen
Germany
;
_audit_update_record             
;
2025-11-28 deposited with the CCDC.	2026-04-23 downloaded from the CCDC.
;
loop_
_audit_author_email
catherine.olguinellmeier@uni-goettingen.de
'cgolz@gwdg.de '
'malcara@gwdg.de '

_audit_creation_method           
;FinalCif V134 by Daniel Kratzert, Freiburg 2024, 
https://dkratzert.de/finalcif.html
;
_audit_creation_date             2024-02-13
_diffrn_source_power             0.05
_exptl_crystal_colour_primary    colourless
_olex2_refinement_description    
;
1. Twinned data refinement
 Scales: 0.56(6)
 0.44(6)
2. Fixed Uiso
 At 1.2 times of:
  All C(H) groups, All N(H) groups
 At 1.5 times of:
  All C(H,H,H) groups
3. Restrained distances
 N1'-H1' = N1-H1
 0.88 with sigma of 0.02
4.a Ternary CH refined with riding coordinates:
 C41(H41), C41'(H41')
4.b Aromatic/amide H refined with riding coordinates:
 C2(H2), C3(H3), C7(H7), C8(H8), C9(H9), C10(H10), C14(H14), C15(H15),
 C17(H17), C18(H18), C19(H19), C24(H24), C25(H25), C27(H27), C28(H28), C29(H29),
  C30(H30), C33(H33), C35(H35), C2'(H2'), C3'(H3'), C7'(H7'), C8'(H8'),
 C9'(H9'), C10'(H10'), C14'(H14'), C15'(H15'), C17'(H17'), C18'(H18'),
 C19'(H19'), C24'(H24'), C25'(H25'), C27'(H27'), C28'(H28'), C29'(H29'),
 C30'(H30'), C33'(H33'), C35'(H35')
4.c Idealised Me refined as rotating group:
 C37(H37A,H37B,H37C), C38(H38A,H38B,H38C), C39(H39A,H39B,H39C), C40(H40A,H40B,
 H40C), C37'(H37D,H37E,H37F), C38'(H38D,H38E,H38F), C39'(H39D,H39E,H39F),
 C40'(H40D,H40E,H40F)
;
_olex2_submission_special_instructions 'No special instructions were received'
_shelx_SHELXL_version_number     2018/3
_chemical_name_systematic        ?
_chemical_name_common            ?
_chemical_formula_sum            'C41 H33 B Cl3 N O'
_chemical_formula_moiety         'C H Cl3, C40 H32 B N O'
_chemical_formula_weight         672.84
_chemical_melting_point          ?
_chemical_absolute_configuration .
_space_group_crystal_system      orthorhombic
_space_group_IT_number           29
_space_group_name_H-M_alt        'P c a 21'
_space_group_name_Hall           'P 2c -2ac'
_shelx_space_group_comment       
;
The symmetry employed for this shelxl refinement is uniquely defined
by the following loop, which should always be used as a source of
symmetry information in preference to the above space-group names.
They are only intended as comments.
;

loop_
_space_group_symop_operation_xyz
'x, y, z'
'-x, -y, z+1/2'
'x+1/2, -y, z'
'-x+1/2, y, z+1/2'

_cell_length_a                   13.0664(5)
_cell_length_b                   27.9409(12)
_cell_length_c                   18.5017(8)
_cell_angle_alpha                90
_cell_angle_beta                 90
_cell_angle_gamma                90
_cell_volume                     6754.7(5)
_cell_formula_units_Z            8
_cell_measurement_temperature    100.00
_cell_measurement_reflns_used    9909
_cell_measurement_theta_min      2.201
_cell_measurement_theta_max      25.668
_exptl_crystal_description       needle
_exptl_crystal_colour            colourless
_exptl_crystal_recrystallization_method ?
_exptl_crystal_density_meas      ?
_exptl_crystal_density_method    ?
_exptl_crystal_density_diffrn    1.323
_exptl_crystal_F_000             2800
_exptl_crystal_size_max          1.292
_exptl_crystal_size_mid          0.054
_exptl_crystal_size_min          0.05
_exptl_absorpt_coefficient_mu    0.306
_exptl_absorpt_correction_type   numerical
_exptl_absorpt_correction_T_min  0.7924
_exptl_absorpt_correction_T_max  1.0000
_exptl_absorpt_process_details   
;
SADABS-2016/2 (Bruker,2016/2) was used for absorption correction.
wR2(int) was 0.0987 before and 0.0682 after correction.
The Ratio of minimum to maximum transmission is 0.7924.
The \l/2 correction factor is Not present.
;
_exptl_absorpt_special_details   ?
_shelx_estimated_absorpt_T_min   0.693
_shelx_estimated_absorpt_T_max   0.985
_exptl_transmission_factor_min   ?
_exptl_transmission_factor_max   ?
_exptl_special_details           ?
_diffrn_ambient_temperature      100.00
_diffrn_ambient_environment      N~2~
_diffrn_radiation_type           MoK\a
_diffrn_radiation_wavelength     0.71073
_diffrn_radiation_monochromator  'mirror optics'
_diffrn_measurement_ambient_temperature_device_make 'Oxford Cryostream 800'
_diffrn_radiation_probe          x-ray
_diffrn_source                   'microfocus sealed X-ray tube'
_diffrn_source_type              'Incoatec I\ms'
_diffrn_source_voltage           50.0
_diffrn_source_current           1.0
_diffrn_detector                 CPAD
_diffrn_detector_type            'Bruker PHOTON III'
_diffrn_detector_area_resol_mean 7.41
_diffrn_measurement_device       'four-circle diffractometer'
_diffrn_measurement_device_type  'Bruker D8 VENTURE dual wavelength Mo/Cu'
_diffrn_measurement_method       '\w and \f scans'
_diffrn_measurement_specimen_support 'MiTeGen micromount'
_diffrn_reflns_number            231402
_diffrn_reflns_av_unetI/netI     0.0462
_diffrn_reflns_av_R_equivalents  0.1086
_diffrn_reflns_theta_min         2.043
_diffrn_reflns_theta_max         27.508
_diffrn_reflns_theta_full        25.242
_diffrn_reflns_limit_h_min       -16
_diffrn_reflns_limit_h_max       16
_diffrn_reflns_limit_k_min       -36
_diffrn_reflns_limit_k_max       36
_diffrn_reflns_limit_l_min       -24
_diffrn_reflns_limit_l_max       24
_diffrn_standards_number         0
_diffrn_measured_fraction_theta_max 0.999
_diffrn_measured_fraction_theta_full 1.000
_diffrn_reflns_Laue_measured_fraction_max 0.999
_diffrn_reflns_Laue_measured_fraction_full 1.000
_diffrn_reflns_point_group_measured_fraction_max 0.998
_diffrn_reflns_point_group_measured_fraction_full 1.000
_reflns_number_total             15511
_reflns_number_gt                12188
_reflns_threshold_expression     'I > 2\s(I)'
_reflns_Friedel_coverage         0.937
_reflns_Friedel_fraction_max     0.998
_reflns_Friedel_fraction_full    1.000
_reflns_special_details          
;
 Reflections were merged by SHELXL according to the crystal
 class for the calculation of statistics and refinement.
 
 _reflns_Friedel_fraction is defined as the number of unique
 Friedel pairs measured divided by the number that would be
 possible theoretically, ignoring centric projections and
 systematic absences. Completness statistics refer to single and
 composite reflections containing twin component 1 only.
;
_computing_data_collection       
'Bruker BIS V6.2.15/2021-03-16 and APEX4 2022.1-1'
_computing_cell_refinement       'SAINT V8.40B (?, 2016)'
_computing_data_reduction        'SAINT V8.40B (?, 2016)'
_computing_structure_solution    'SHELXT 2018/2 (Sheldrick, 2018)'
_computing_structure_refinement  'XL  (Sheldrick, 2008)'
_computing_molecular_graphics    'Olex2 1.5 (Dolomanov et al., 2009)'
_computing_publication_material  'Olex2 1.5 (Dolomanov et al., 2009)'
_refine_special_details          
;
 Refined as a 2-component inversion twin.
;
_refine_ls_structure_factor_coef Fsqd
_refine_ls_matrix_type           full
_refine_ls_weighting_scheme      calc
_refine_ls_weighting_details     
'w=1/[\s^2^(Fo^2^)+(0.0578P)^2^+1.5873P] where P=(Fo^2^+2Fc^2^)/3'
_atom_sites_solution_primary     dual
_atom_sites_solution_secondary   ?
_atom_sites_solution_hydrogens   mixed
_refine_ls_hydrogen_treatment    mixed
_refine_ls_number_reflns         15511
_refine_ls_number_parameters     863
_refine_ls_number_restraints     3
_refine_ls_R_factor_all          0.0650
_refine_ls_R_factor_gt           0.0466
_refine_ls_wR_factor_ref         0.1189
_refine_ls_wR_factor_gt          0.1092
_refine_ls_goodness_of_fit_ref   1.074
_refine_ls_restrained_S_all      1.074
_refine_ls_shift/su_max          0.001
_refine_ls_shift/su_mean         0.000
_refine_diff_density_max         0.629
_refine_diff_density_min         -0.552
_refine_diff_density_rms         0.067
_refine_ls_extinction_method     'SHELXL-2018/3 (Sheldrick 2018)'
_refine_ls_extinction_coef       0.0019(2)
_refine_ls_extinction_expression Fc^*^=kFc[1+0.001xFc^2^\l^3^/sin(2\q)]^-1/4^
_refine_ls_abs_structure_Flack   0.44(6)
_refine_ls_abs_structure_details 
;
 Refined as an inversion twin.
;

loop_
_twin_individual_id
_twin_individual_mass_fraction_refined
1 0.56(6)
2 0.44(6)

loop_
_atom_type_symbol
_atom_type_description
_atom_type_scat_dispersion_real
_atom_type_scat_dispersion_imag
_atom_type_scat_source
C C 0.0033 0.0016 'International Tables Vol C Tables 4.2.6.8 and 6.1.1.4'
H H 0.0000 0.0000 'International Tables Vol C Tables 4.2.6.8 and 6.1.1.4'
B B 0.0013 0.0007 'International Tables Vol C Tables 4.2.6.8 and 6.1.1.4'
Cl Cl 0.1484 0.1585 'International Tables Vol C Tables 4.2.6.8 and 6.1.1.4'
N N 0.0061 0.0033 'International Tables Vol C Tables 4.2.6.8 and 6.1.1.4'
O O 0.0106 0.0060 'International Tables Vol C Tables 4.2.6.8 and 6.1.1.4'

_geom_special_details            
;
 All esds (except the esd in the dihedral angle between two l.s. planes)
 are estimated using the full covariance matrix.  The cell esds are taken
 into account individually in the estimation of esds in distances, angles
 and torsion angles; correlations between esds in cell parameters are only
 used when they are defined by crystal symmetry.  An approximate (isotropic)
 treatment of cell esds is used for estimating esds involving l.s. planes.
;

loop_
_atom_site_label
_atom_site_type_symbol
_atom_site_fract_x
_atom_site_fract_y
_atom_site_fract_z
_atom_site_U_iso_or_equiv
_atom_site_adp_type
_atom_site_occupancy
_atom_site_site_symmetry_order
_atom_site_calc_flag
_atom_site_refinement_flags_posn
_atom_site_refinement_flags_adp
_atom_site_refinement_flags_occupancy
_atom_site_disorder_assembly
_atom_site_disorder_group
Cl1 Cl 0.74181(11) 0.77654(6) 0.25231(10) 0.0789(6) Uani 1 1 d . . . . .
Cl2 Cl 0.95596(11) 0.75651(5) 0.27810(8) 0.0540(3) Uani 1 1 d . . . . .
Cl3 Cl 0.88702(9) 0.78535(4) 0.13644(7) 0.0444(3) Uani 1 1 d . . . . .
C41 C 0.8548(3) 0.75369(16) 0.2156(3) 0.0414(12) Uani 1 1 d . . . . .
H41 H 0.843196 0.719385 0.202564 0.050 Uiso 1 1 calc R U . . .
Cl1' Cl 0.09500(8) 0.73684(4) 0.72766(8) 0.0452(3) Uani 1 1 d . . . . .
Cl2' Cl 0.29224(9) 0.73864(4) 0.65584(6) 0.0432(3) Uani 1 1 d . . . . .
Cl3' Cl 0.28198(9) 0.73272(5) 0.81106(6) 0.0441(3) Uani 1 1 d . . . . .
C41' C 0.2233(3) 0.75571(14) 0.7327(3) 0.0310(9) Uani 1 1 d . . . . .
H41' H 0.224098 0.791439 0.735726 0.037 Uiso 1 1 calc R U . . .
O1 O -0.03810(17) 0.96244(9) 0.25776(14) 0.0202(5) Uani 1 1 d . . . . .
N1 N 0.7559(2) 0.92388(10) 0.28781(17) 0.0170(6) Uani 1 1 d D . . . .
H1 H 0.812(2) 0.9362(13) 0.269(2) 0.020 Uiso 1 1 d D U . . .
C1 C 0.6921(2) 0.90266(12) 0.2367(2) 0.0153(7) Uani 1 1 d . . . . .
C2 C 0.7214(3) 0.90230(13) 0.1643(2) 0.0180(7) Uani 1 1 d . . . . .
H2 H 0.778767 0.920679 0.149393 0.022 Uiso 1 1 calc R U . . .
C3 C 0.6686(3) 0.87583(13) 0.11424(19) 0.0183(7) Uani 1 1 d . . . . .
H3 H 0.689919 0.875892 0.065155 0.022 Uiso 1 1 calc R U . . .
C4 C 0.5833(2) 0.84869(12) 0.13503(19) 0.0167(7) Uani 1 1 d . . . . .
C5 C 0.5375(3) 0.81441(13) 0.08303(19) 0.0171(7) Uani 1 1 d . . . . .
C6 C 0.4315(3) 0.81118(12) 0.07022(19) 0.0166(7) Uani 1 1 d . . . . .
C7 C 0.3940(3) 0.77708(13) 0.0210(2) 0.0203(8) Uani 1 1 d . . . . .
H7 H 0.322390 0.774753 0.012840 0.024 Uiso 1 1 calc R U . . .
C8 C 0.4597(3) 0.74691(14) -0.0159(2) 0.0244(8) Uani 1 1 d . . . . .
H8 H 0.433437 0.723990 -0.048935 0.029 Uiso 1 1 calc R U . . .
C9 C 0.5640(3) 0.75038(14) -0.0041(2) 0.0249(8) Uani 1 1 d . . . . .
H9 H 0.609772 0.730052 -0.029574 0.030 Uiso 1 1 calc R U . . .
C10 C 0.6017(3) 0.78350(13) 0.0449(2) 0.0214(8) Uani 1 1 d . . . . .
H10 H 0.673415 0.785230 0.052716 0.026 Uiso 1 1 calc R U . . .
C11 C 0.3587(3) 0.84242(13) 0.1049(2) 0.0175(7) Uani 1 1 d . . . . .
C12 C 0.2921(3) 0.86699(13) 0.1301(2) 0.0190(7) Uani 1 1 d . . . . .
C13 C 0.2090(3) 0.89340(13) 0.16139(19) 0.0180(7) Uani 1 1 d . . . . .
C14 C 0.2213(3) 0.93961(13) 0.1884(2) 0.0190(8) Uani 1 1 d . . . . .
H14 H 0.285865 0.954915 0.183766 0.023 Uiso 1 1 calc R U . . .
C15 C 0.1417(2) 0.96382(13) 0.2218(2) 0.0197(7) Uani 1 1 d . . . . .
H15 H 0.151825 0.995097 0.240646 0.024 Uiso 1 1 calc R U . . .
C16 C 0.0466(2) 0.94157(12) 0.2274(2) 0.0169(7) Uani 1 1 d . . . . .
C17 C 0.0320(3) 0.89562(13) 0.2005(2) 0.0183(7) Uani 1 1 d . . . . .
H17 H -0.033094 0.880715 0.204632 0.022 Uiso 1 1 calc R U . . .
C18 C 0.1118(3) 0.87161(13) 0.1678(2) 0.0175(7) Uani 1 1 d . . . . .
H18 H 0.101386 0.840219 0.149476 0.021 Uiso 1 1 calc R U . . .
C19 C 0.5494(2) 0.85197(12) 0.20611(19) 0.0162(7) Uani 1 1 d . . . . .
H19 H 0.490057 0.834510 0.219785 0.019 Uiso 1 1 calc R U . . .
C20 C 0.5993(2) 0.88019(12) 0.25897(19) 0.0149(7) Uani 1 1 d . . . . .
C21 C 0.5665(3) 0.88345(12) 0.33430(19) 0.0146(7) Uani 1 1 d . . . . .
C22 C 0.4623(3) 0.87465(12) 0.35830(19) 0.0162(7) Uani 1 1 d . . . . .
C23 C 0.4419(3) 0.87192(12) 0.4340(2) 0.0171(7) Uani 1 1 d . . . . .
C24 C 0.5214(3) 0.88020(14) 0.4850(2) 0.0204(8) Uani 1 1 d . . . . .
H24 H 0.509049 0.875883 0.535128 0.024 Uiso 1 1 calc R U . . .
C25 C 0.6155(3) 0.89435(13) 0.4615(2) 0.0202(8) Uani 1 1 d . . . . .
H25 H 0.666192 0.902562 0.496174 0.024 Uiso 1 1 calc R U . . .
C26 C 0.6402(3) 0.89720(12) 0.3866(2) 0.0166(7) Uani 1 1 d . . . . .
C27 C 0.3412(3) 0.86267(13) 0.4589(2) 0.0198(8) Uani 1 1 d . . . . .
H27 H 0.329117 0.858933 0.509178 0.024 Uiso 1 1 calc R U . . .
C28 C 0.2611(3) 0.85902(13) 0.4115(2) 0.0201(8) Uani 1 1 d . . . . .
H28 H 0.194187 0.852079 0.428665 0.024 Uiso 1 1 calc R U . . .
C29 C 0.2786(3) 0.86561(13) 0.3374(2) 0.0191(8) Uani 1 1 d . . . . .
H29 H 0.222654 0.864905 0.304681 0.023 Uiso 1 1 calc R U . . .
C30 C 0.3764(3) 0.87312(12) 0.3117(2) 0.0176(7) Uani 1 1 d . . . . .
H30 H 0.386350 0.877375 0.261229 0.021 Uiso 1 1 calc R U . . .
C31 C 0.8264(2) 0.93836(13) 0.41740(19) 0.0166(7) Uani 1 1 d . . . . .
C32 C 0.8122(3) 0.98226(13) 0.4532(2) 0.0183(7) Uani 1 1 d . . . . .
C33 C 0.8823(3) 0.99754(13) 0.5051(2) 0.0205(8) Uani 1 1 d . . . . .
H33 H 0.871270 1.027020 0.529414 0.025 Uiso 1 1 calc R U . . .
C34 C 0.9687(3) 0.97013(14) 0.5218(2) 0.0202(8) Uani 1 1 d . . . . .
C35 C 0.9840(3) 0.92773(14) 0.48407(19) 0.0190(7) Uani 1 1 d . . . . .
H35 H 1.043580 0.909336 0.493803 0.023 Uiso 1 1 calc R U . . .
C36 C 0.9150(3) 0.91138(13) 0.4325(2) 0.0168(7) Uani 1 1 d . . . . .
C37 C 0.9346(3) 0.86481(13) 0.3935(2) 0.0232(8) Uani 1 1 d . . . . .
H37A H 0.959973 0.871518 0.344653 0.035 Uiso 1 1 calc R U . . .
H37B H 0.870748 0.846518 0.390322 0.035 Uiso 1 1 calc R U . . .
H37C H 0.985764 0.846166 0.420046 0.035 Uiso 1 1 calc R U . . .
C38 C 1.0406(3) 0.98529(16) 0.5808(2) 0.0294(9) Uani 1 1 d . . . . .
H38A H 1.039444 1.020234 0.585365 0.044 Uiso 1 1 calc R U . . .
H38B H 1.110173 0.974748 0.568999 0.044 Uiso 1 1 calc R U . . .
H38C H 1.019240 0.970792 0.626634 0.044 Uiso 1 1 calc R U . . .
C39 C 0.7215(3) 1.01374(14) 0.4346(2) 0.0249(8) Uani 1 1 d . . . . .
H39A H 0.720064 1.041417 0.467108 0.037 Uiso 1 1 calc R U . . .
H39B H 0.658080 0.995363 0.440121 0.037 Uiso 1 1 calc R U . . .
H39C H 0.727623 1.024801 0.384504 0.037 Uiso 1 1 calc R U . . .
C40 C -0.0240(3) 1.00680(13) 0.2955(2) 0.0232(8) Uani 1 1 d . . . . .
H40A H -0.001106 1.031431 0.261401 0.035 Uiso 1 1 calc R U . . .
H40B H 0.027594 1.002622 0.333359 0.035 Uiso 1 1 calc R U . . .
H40C H -0.088971 1.016662 0.317380 0.035 Uiso 1 1 calc R U . . .
B1 B 0.7429(3) 0.91895(14) 0.3630(2) 0.0168(8) Uani 1 1 d . . . . .
O1' O 1.04203(17) 0.53720(9) 0.69472(14) 0.0202(5) Uani 1 1 d . . . . .
N1' N 0.2457(2) 0.57544(10) 0.72490(17) 0.0175(6) Uani 1 1 d D . . . .
H1' H 0.190(2) 0.5646(13) 0.705(2) 0.021 Uiso 1 1 d D U . . .
C1' C 0.3096(3) 0.59688(12) 0.67452(19) 0.0160(7) Uani 1 1 d . . . . .
C2' C 0.2807(3) 0.59757(13) 0.6016(2) 0.0191(7) Uani 1 1 d . . . . .
H2' H 0.222561 0.579776 0.586497 0.023 Uiso 1 1 calc R U . . .
C3' C 0.3350(3) 0.62354(14) 0.5516(2) 0.0188(7) Uani 1 1 d . . . . .
H3' H 0.314688 0.623105 0.502304 0.023 Uiso 1 1 calc R U . . .
C4' C 0.4202(3) 0.65071(13) 0.5728(2) 0.0173(7) Uani 1 1 d . . . . .
C5' C 0.4661(3) 0.68513(13) 0.52161(19) 0.0169(7) Uani 1 1 d . . . . .
C6' C 0.5727(3) 0.69064(12) 0.51128(19) 0.0166(7) Uani 1 1 d . . . . .
C7' C 0.6094(3) 0.72572(13) 0.4633(2) 0.0215(8) Uani 1 1 d . . . . .
H7' H 0.681132 0.729374 0.457077 0.026 Uiso 1 1 calc R U . . .
C8' C 0.5439(3) 0.75484(14) 0.4253(2) 0.0237(8) Uani 1 1 d . . . . .
H8' H 0.569993 0.778484 0.393324 0.028 Uiso 1 1 calc R U . . .
C9' C 0.4389(3) 0.74916(14) 0.4344(2) 0.0231(8) Uani 1 1 d . . . . .
H9' H 0.392786 0.768822 0.407998 0.028 Uiso 1 1 calc R U . . .
C10' C 0.4012(3) 0.71509(13) 0.4816(2) 0.0202(8) Uani 1 1 d . . . . .
H10' H 0.329231 0.711859 0.487032 0.024 Uiso 1 1 calc R U . . .
C11' C 0.6465(3) 0.66042(13) 0.5466(2) 0.0199(8) Uani 1 1 d . . . . .
C12' C 0.7144(3) 0.63694(14) 0.5720(2) 0.0217(8) Uani 1 1 d . . . . .
C13' C 0.7970(3) 0.60998(13) 0.6019(2) 0.0185(7) Uani 1 1 d . . . . .
C14' C 0.7831(3) 0.56320(14) 0.6269(2) 0.0211(8) Uani 1 1 d . . . . .
H14' H 0.717902 0.548494 0.621922 0.025 Uiso 1 1 calc R U . . .
C15' C 0.8623(3) 0.53785(13) 0.6586(2) 0.0198(7) Uani 1 1 d . . . . .
H15' H 0.851412 0.506170 0.675637 0.024 Uiso 1 1 calc R U . . .
C16' C 0.9583(3) 0.55939(13) 0.66543(19) 0.0176(7) Uani 1 1 d . . . . .
C17' C 0.9741(3) 0.60576(13) 0.6407(2) 0.0193(7) Uani 1 1 d . . . . .
H17' H 1.039711 0.620139 0.645242 0.023 Uiso 1 1 calc R U . . .
C18' C 0.8947(3) 0.63094(13) 0.6096(2) 0.0195(7) Uani 1 1 d . . . . .
H18' H 0.905935 0.662723 0.593104 0.023 Uiso 1 1 calc R U . . .
C19' C 0.4523(2) 0.64740(12) 0.64409(19) 0.0153(7) Uani 1 1 d . . . . .
H19' H 0.511214 0.664977 0.658337 0.018 Uiso 1 1 calc R U . . .
C20' C 0.4020(2) 0.61925(12) 0.69657(19) 0.0150(7) Uani 1 1 d . . . . .
C21' C 0.4342(2) 0.61586(12) 0.77280(19) 0.0156(7) Uani 1 1 d . . . . .
C22' C 0.5378(3) 0.62598(12) 0.79683(19) 0.0171(7) Uani 1 1 d . . . . .
C23' C 0.5563(3) 0.63032(12) 0.8722(2) 0.0168(7) Uani 1 1 d . . . . .
C24' C 0.4774(3) 0.62080(13) 0.9233(2) 0.0208(8) Uani 1 1 d . . . . .
H24' H 0.489152 0.625357 0.973486 0.025 Uiso 1 1 calc R U . . .
C25' C 0.3847(3) 0.60508(13) 0.8993(2) 0.0190(7) Uani 1 1 d . . . . .
H25' H 0.334284 0.596059 0.933675 0.023 Uiso 1 1 calc R U . . .
C26' C 0.3610(3) 0.60173(12) 0.82453(19) 0.0171(7) Uani 1 1 d . . . . .
C27' C 0.6571(3) 0.64120(13) 0.8973(2) 0.0206(8) Uani 1 1 d . . . . .
H27' H 0.668526 0.645414 0.947651 0.025 Uiso 1 1 calc R U . . .
C28' C 0.7372(3) 0.64565(13) 0.8504(2) 0.0218(8) Uani 1 1 d . . . . .
H28' H 0.803236 0.654219 0.867604 0.026 Uiso 1 1 calc R U . . .
C29' C 0.7206(3) 0.63739(13) 0.7764(2) 0.0201(8) Uani 1 1 d . . . . .
H29' H 0.776875 0.638519 0.743944 0.024 Uiso 1 1 calc R U . . .
C30' C 0.6243(3) 0.62769(12) 0.75016(19) 0.0177(7) Uani 1 1 d . . . . .
H30' H 0.615317 0.622026 0.699931 0.021 Uiso 1 1 calc R U . . .
C31' C 0.1748(2) 0.55946(13) 0.85402(19) 0.0171(7) Uani 1 1 d . . . . .
C32' C 0.1885(3) 0.51517(13) 0.8896(2) 0.0203(8) Uani 1 1 d . . . . .
C33' C 0.1186(3) 0.50008(14) 0.9408(2) 0.0217(8) Uani 1 1 d . . . . .
H33' H 0.129674 0.470393 0.964557 0.026 Uiso 1 1 calc R U . . .
C34' C 0.0325(3) 0.52692(14) 0.9586(2) 0.0208(8) Uani 1 1 d . . . . .
C35' C 0.0177(3) 0.56974(13) 0.92203(19) 0.0186(7) Uani 1 1 d . . . . .
H35' H -0.041235 0.588328 0.932731 0.022 Uiso 1 1 calc R U . . .
C36' C 0.0861(3) 0.58641(12) 0.87029(19) 0.0164(7) Uani 1 1 d . . . . .
C37' C 0.0664(3) 0.63327(13) 0.8323(2) 0.0227(8) Uani 1 1 d . . . . .
H37D H 0.130270 0.651549 0.829248 0.034 Uiso 1 1 calc R U . . .
H37E H 0.015511 0.651715 0.859466 0.034 Uiso 1 1 calc R U . . .
H37F H 0.040582 0.627007 0.783467 0.034 Uiso 1 1 calc R U . . .
C38' C -0.0398(3) 0.51144(17) 1.0173(2) 0.0310(9) Uani 1 1 d . . . . .
H38D H -0.036623 0.476581 1.022725 0.047 Uiso 1 1 calc R U . . .
H38E H -0.109695 0.520937 1.004517 0.047 Uiso 1 1 calc R U . . .
H38F H -0.020243 0.526703 1.062955 0.047 Uiso 1 1 calc R U . . .
C39' C 0.2787(3) 0.48372(14) 0.8701(2) 0.0256(9) Uani 1 1 d . . . . .
H39D H 0.271198 0.472437 0.820192 0.038 Uiso 1 1 calc R U . . .
H39E H 0.281146 0.456190 0.902837 0.038 Uiso 1 1 calc R U . . .
H39F H 0.342182 0.502171 0.874525 0.038 Uiso 1 1 calc R U . . .
C40' C 1.0265(3) 0.49255(13) 0.7310(2) 0.0235(8) Uani 1 1 d . . . . .
H40D H 1.002309 0.468593 0.696327 0.035 Uiso 1 1 calc R U . . .
H40E H 0.975353 0.496662 0.769281 0.035 Uiso 1 1 calc R U . . .
H40F H 1.091201 0.481823 0.752376 0.035 Uiso 1 1 calc R U . . .
B1' B 0.2582(3) 0.57928(14) 0.8001(2) 0.0175(8) Uani 1 1 d . . . . .

loop_
_atom_site_aniso_label
_atom_site_aniso_U_11
_atom_site_aniso_U_22
_atom_site_aniso_U_33
_atom_site_aniso_U_23
_atom_site_aniso_U_13
_atom_site_aniso_U_12
Cl1 0.0557(8) 0.0763(10) 0.1048(15) 0.0384(10) 0.0361(9) 0.0417(8)
Cl2 0.0624(8) 0.0413(7) 0.0584(8) 0.0001(6) -0.0169(7) 0.0084(6)
Cl3 0.0454(6) 0.0426(6) 0.0452(7) -0.0099(5) -0.0037(5) -0.0038(5)
C41 0.031(2) 0.026(2) 0.067(4) 0.001(2) -0.001(2) 0.0067(17)
Cl1' 0.0365(5) 0.0409(6) 0.0581(8) 0.0229(6) -0.0048(6) -0.0001(5)
Cl2' 0.0501(7) 0.0446(6) 0.0348(6) -0.0042(5) 0.0054(5) 0.0224(5)
Cl3' 0.0366(6) 0.0610(8) 0.0345(6) 0.0131(6) 0.0019(5) 0.0066(5)
C41' 0.037(2) 0.026(2) 0.030(2) 0.0046(19) 0.0072(19) 0.0061(17)
O1 0.0162(11) 0.0196(13) 0.0247(14) -0.0068(11) 0.0054(10) -0.0021(10)
N1 0.0128(13) 0.0184(15) 0.0198(16) -0.0007(12) -0.0021(12) -0.0030(11)
C1 0.0141(15) 0.0145(16) 0.0175(17) 0.0006(14) 0.0005(14) 0.0006(12)
C2 0.0154(16) 0.0208(18) 0.0179(18) 0.0025(15) 0.0002(14) -0.0008(13)
C3 0.0182(16) 0.0234(18) 0.0134(18) -0.0008(14) 0.0020(14) 0.0006(14)
C4 0.0157(15) 0.0179(16) 0.0165(17) 0.0008(14) -0.0005(14) 0.0038(13)
C5 0.0184(16) 0.0193(18) 0.0137(17) 0.0007(14) 0.0001(14) 0.0004(14)
C6 0.0195(16) 0.0156(17) 0.0148(17) 0.0020(14) -0.0009(14) 0.0014(14)
C7 0.0207(17) 0.0199(18) 0.0203(19) -0.0018(15) -0.0022(15) -0.0013(15)
C8 0.034(2) 0.0198(19) 0.020(2) -0.0026(15) -0.0039(16) 0.0012(16)
C9 0.030(2) 0.025(2) 0.020(2) -0.0062(16) -0.0001(16) 0.0076(17)
C10 0.0213(17) 0.0224(19) 0.0206(19) -0.0036(16) -0.0021(15) 0.0056(15)
C11 0.0156(16) 0.0199(18) 0.0170(18) 0.0006(15) -0.0035(14) -0.0019(14)
C12 0.0181(17) 0.0226(18) 0.0162(18) 0.0020(15) -0.0031(15) -0.0010(15)
C13 0.0169(16) 0.0236(18) 0.0136(17) -0.0007(15) -0.0016(14) 0.0023(14)
C14 0.0140(16) 0.0222(18) 0.0208(19) 0.0014(15) -0.0008(14) -0.0022(14)
C15 0.0187(16) 0.0186(17) 0.022(2) -0.0024(15) -0.0016(15) -0.0040(13)
C16 0.0144(15) 0.0205(17) 0.0158(17) -0.0010(15) 0.0019(14) 0.0009(13)
C17 0.0175(16) 0.0180(17) 0.0193(18) 0.0002(15) -0.0009(14) -0.0030(13)
C18 0.0175(16) 0.0176(17) 0.0174(17) -0.0013(14) -0.0019(14) -0.0020(13)
C19 0.0141(15) 0.0172(16) 0.0174(18) -0.0009(14) -0.0003(13) 0.0003(13)
C20 0.0131(15) 0.0151(16) 0.0163(17) 0.0012(13) 0.0000(13) 0.0025(13)
C21 0.0159(16) 0.0126(16) 0.0153(17) 0.0015(14) 0.0011(13) -0.0001(13)
C22 0.0163(16) 0.0149(16) 0.0174(18) 0.0007(14) 0.0021(14) -0.0003(13)
C23 0.0186(17) 0.0151(17) 0.0177(18) 0.0008(14) 0.0012(14) 0.0018(14)
C24 0.0215(17) 0.0259(19) 0.0138(18) 0.0023(15) 0.0016(14) -0.0019(15)
C25 0.0202(17) 0.0249(19) 0.0156(18) -0.0012(15) -0.0029(14) -0.0008(15)
C26 0.0166(16) 0.0172(17) 0.0159(18) 0.0000(14) -0.0029(14) 0.0000(13)
C27 0.0195(18) 0.0220(18) 0.0179(19) -0.0002(15) 0.0022(15) 0.0013(15)
C28 0.0173(17) 0.0208(18) 0.022(2) -0.0016(15) 0.0043(15) 0.0016(14)
C29 0.0183(17) 0.0193(18) 0.0196(19) -0.0020(15) -0.0004(14) 0.0000(14)
C30 0.0184(16) 0.0180(17) 0.0163(18) 0.0012(14) -0.0012(14) 0.0006(14)
C31 0.0124(15) 0.0204(17) 0.0169(18) 0.0013(14) 0.0011(13) -0.0023(13)
C32 0.0151(16) 0.0223(18) 0.0176(18) -0.0003(15) 0.0001(14) -0.0016(14)
C33 0.0216(17) 0.0198(17) 0.0201(19) -0.0049(15) 0.0026(15) -0.0021(15)
C34 0.0177(17) 0.0260(19) 0.0169(18) 0.0000(15) -0.0021(14) -0.0031(15)
C35 0.0154(16) 0.0243(19) 0.0172(18) -0.0001(15) -0.0001(14) 0.0015(14)
C36 0.0152(16) 0.0176(17) 0.0175(18) 0.0018(14) 0.0025(14) -0.0009(14)
C37 0.0229(18) 0.0228(19) 0.024(2) -0.0019(16) -0.0021(16) 0.0034(15)
C38 0.0243(19) 0.041(2) 0.023(2) -0.0074(19) -0.0076(17) -0.0016(18)
C39 0.0209(18) 0.0227(19) 0.031(2) -0.0062(17) -0.0032(16) 0.0049(15)
C40 0.0236(18) 0.0211(19) 0.025(2) -0.0051(16) 0.0040(16) 0.0008(15)
B1 0.0161(17) 0.0166(19) 0.018(2) 0.0035(16) 0.0001(16) 0.0019(15)
O1' 0.0153(11) 0.0189(13) 0.0263(14) 0.0066(11) -0.0052(11) -0.0017(10)
N1' 0.0127(13) 0.0197(14) 0.0202(16) -0.0013(13) -0.0006(13) -0.0020(11)
C1' 0.0143(15) 0.0141(16) 0.0195(19) 0.0001(14) 0.0015(14) 0.0007(13)
C2' 0.0142(16) 0.0225(18) 0.0205(19) -0.0038(15) -0.0014(14) -0.0013(14)
C3' 0.0150(16) 0.0257(18) 0.0156(18) -0.0024(15) -0.0015(14) 0.0002(14)
C4' 0.0146(15) 0.0185(17) 0.0188(18) -0.0001(14) 0.0016(14) 0.0028(13)
C5' 0.0166(16) 0.0175(17) 0.0166(18) -0.0020(14) -0.0008(14) 0.0023(13)
C6' 0.0178(16) 0.0173(17) 0.0145(17) -0.0014(14) 0.0015(14) 0.0007(14)
C7' 0.0208(17) 0.0208(19) 0.0230(19) -0.0018(15) 0.0005(15) 0.0009(15)
C8' 0.029(2) 0.0205(19) 0.021(2) 0.0047(16) 0.0025(16) 0.0008(16)
C9' 0.0248(18) 0.0235(19) 0.0211(19) 0.0000(16) -0.0027(15) 0.0053(16)
C10' 0.0194(17) 0.0227(18) 0.0184(18) -0.0036(15) -0.0005(14) 0.0020(15)
C11' 0.0146(16) 0.0216(18) 0.0235(19) 0.0005(16) 0.0045(15) -0.0011(14)
C12' 0.0178(17) 0.028(2) 0.0196(19) 0.0025(16) 0.0040(15) 0.0017(15)
C13' 0.0159(16) 0.0241(19) 0.0154(17) -0.0006(15) 0.0036(14) 0.0030(14)
C14' 0.0155(16) 0.0269(19) 0.0210(19) -0.0025(15) -0.0003(15) -0.0010(15)
C15' 0.0185(17) 0.0197(17) 0.0212(19) 0.0021(15) -0.0029(15) -0.0034(14)
C16' 0.0152(16) 0.0226(18) 0.0150(17) 0.0013(15) -0.0042(14) 0.0024(13)
C17' 0.0157(16) 0.0216(18) 0.0207(19) -0.0001(15) 0.0000(14) -0.0018(14)
C18' 0.0203(17) 0.0195(18) 0.0186(18) 0.0017(15) 0.0037(15) -0.0008(14)
C19' 0.0121(15) 0.0162(16) 0.0177(18) -0.0009(14) -0.0009(13) 0.0004(12)
C20' 0.0124(15) 0.0152(16) 0.0173(17) -0.0006(14) -0.0009(14) 0.0021(13)
C21' 0.0147(16) 0.0145(16) 0.0176(18) -0.0018(14) -0.0014(14) 0.0003(13)
C22' 0.0190(16) 0.0144(16) 0.0180(18) -0.0012(14) -0.0014(14) 0.0017(13)
C23' 0.0186(16) 0.0130(16) 0.0189(18) -0.0028(14) -0.0015(14) 0.0016(13)
C24' 0.0233(19) 0.0230(19) 0.0162(18) -0.0002(15) -0.0017(15) 0.0011(15)
C25' 0.0178(17) 0.0228(18) 0.0163(18) -0.0007(15) 0.0032(14) 0.0007(14)
C26' 0.0179(16) 0.0161(17) 0.0172(18) 0.0017(14) 0.0000(14) 0.0011(13)
C27' 0.0190(17) 0.0216(18) 0.0211(19) -0.0042(15) -0.0051(15) 0.0015(15)
C28' 0.0169(17) 0.0231(19) 0.025(2) -0.0026(16) -0.0054(15) -0.0013(15)
C29' 0.0172(16) 0.0213(18) 0.022(2) -0.0006(15) 0.0002(15) 0.0007(14)
C30' 0.0180(16) 0.0177(17) 0.0173(18) -0.0003(14) -0.0027(14) -0.0012(13)
C31' 0.0134(15) 0.0212(18) 0.0167(18) -0.0041(14) -0.0021(14) -0.0047(14)
C32' 0.0200(17) 0.0201(18) 0.0208(19) 0.0010(15) -0.0018(15) 0.0004(14)
C33' 0.0209(18) 0.0206(18) 0.0236(19) 0.0041(15) -0.0007(16) -0.0026(15)
C34' 0.0201(17) 0.026(2) 0.0165(18) 0.0022(15) -0.0007(15) -0.0053(15)
C35' 0.0152(16) 0.0236(19) 0.0169(18) -0.0010(15) -0.0010(14) 0.0012(14)
C36' 0.0172(16) 0.0162(17) 0.0158(18) -0.0020(14) -0.0018(14) -0.0032(13)
C37' 0.0218(18) 0.0231(19) 0.023(2) 0.0017(16) -0.0015(15) 0.0045(15)
C38' 0.030(2) 0.040(2) 0.023(2) 0.0091(19) 0.0054(17) -0.0022(18)
C39' 0.0226(19) 0.025(2) 0.029(2) 0.0037(17) 0.0028(16) 0.0048(16)
C40' 0.0215(17) 0.0196(18) 0.029(2) 0.0061(17) -0.0060(17) -0.0001(14)
B1' 0.0164(18) 0.0161(19) 0.020(2) 0.0002(16) 0.0029(16) 0.0011(15)

loop_
_geom_bond_atom_site_label_1
_geom_bond_atom_site_label_2
_geom_bond_distance
_geom_bond_site_symmetry_2
_geom_bond_publ_flag
Cl1 C41 1.746(5) . ?
Cl2 C41 1.757(5) . ?
Cl3 C41 1.763(5) . ?
C41 H41 1.0000 . ?
Cl1' C41' 1.759(4) . ?
Cl2' C41' 1.749(4) . ?
Cl3' C41' 1.762(5) . ?
C41' H41' 1.0000 . ?
O1 C16 1.372(4) . ?
O1 C40 1.434(4) . ?
N1 H1 0.88(2) . ?
N1 C1 1.392(5) . ?
N1 B1 1.408(5) . ?
C1 C2 1.393(5) . ?
C1 C20 1.426(5) . ?
C2 H2 0.9500 . ?
C2 C3 1.372(5) . ?
C3 H3 0.9500 . ?
C3 C4 1.402(5) . ?
C4 C5 1.483(5) . ?
C4 C19 1.391(5) . ?
C5 C6 1.408(5) . ?
C5 C10 1.395(5) . ?
C6 C7 1.407(5) . ?
C6 C11 1.441(5) . ?
C7 H7 0.9500 . ?
C7 C8 1.382(5) . ?
C8 H8 0.9500 . ?
C8 C9 1.384(6) . ?
C9 H9 0.9500 . ?
C9 C10 1.385(5) . ?
C10 H10 0.9500 . ?
C11 C12 1.203(5) . ?
C12 C13 1.435(5) . ?
C13 C14 1.394(5) . ?
C13 C18 1.413(5) . ?
C14 H14 0.9500 . ?
C14 C15 1.386(5) . ?
C15 H15 0.9500 . ?
C15 C16 1.393(5) . ?
C16 C17 1.390(5) . ?
C17 H17 0.9500 . ?
C17 C18 1.380(5) . ?
C18 H18 0.9500 . ?
C19 H19 0.9500 . ?
C19 C20 1.416(5) . ?
C20 C21 1.461(5) . ?
C21 C22 1.452(5) . ?
C21 C26 1.418(5) . ?
C22 C23 1.429(5) . ?
C22 C30 1.417(5) . ?
C23 C24 1.422(5) . ?
C23 C27 1.417(5) . ?
C24 H24 0.9500 . ?
C24 C25 1.361(5) . ?
C25 H25 0.9500 . ?
C25 C26 1.426(5) . ?
C26 B1 1.537(5) . ?
C27 H27 0.9500 . ?
C27 C28 1.369(5) . ?
C28 H28 0.9500 . ?
C28 C29 1.401(5) . ?
C29 H29 0.9500 . ?
C29 C30 1.380(5) . ?
C30 H30 0.9500 . ?
C31 C32 1.406(5) . ?
C31 C36 1.409(5) . ?
C31 B1 1.581(5) . ?
C32 C33 1.394(5) . ?
C32 C39 1.516(5) . ?
C33 H33 0.9500 . ?
C33 C34 1.399(5) . ?
C34 C35 1.390(5) . ?
C34 C38 1.501(5) . ?
C35 H35 0.9500 . ?
C35 C36 1.390(5) . ?
C36 C37 1.510(5) . ?
C37 H37A 0.9800 . ?
C37 H37B 0.9800 . ?
C37 H37C 0.9800 . ?
C38 H38A 0.9800 . ?
C38 H38B 0.9800 . ?
C38 H38C 0.9800 . ?
C39 H39A 0.9800 . ?
C39 H39B 0.9800 . ?
C39 H39C 0.9800 . ?
C40 H40A 0.9800 . ?
C40 H40B 0.9800 . ?
C40 H40C 0.9800 . ?
O1' C16' 1.370(4) . ?
O1' C40' 1.432(4) . ?
N1' H1' 0.87(2) . ?
N1' C1' 1.387(5) . ?
N1' B1' 1.405(5) . ?
C1' C2' 1.401(5) . ?
C1' C20' 1.420(5) . ?
C2' H2' 0.9500 . ?
C2' C3' 1.373(5) . ?
C3' H3' 0.9500 . ?
C3' C4' 1.403(5) . ?
C4' C5' 1.476(5) . ?
C4' C19' 1.388(5) . ?
C5' C6' 1.415(5) . ?
C5' C10' 1.403(5) . ?
C6' C7' 1.406(5) . ?
C6' C11' 1.439(5) . ?
C7' H7' 0.9500 . ?
C7' C8' 1.374(5) . ?
C8' H8' 0.9500 . ?
C8' C9' 1.392(6) . ?
C9' H9' 0.9500 . ?
C9' C10' 1.382(6) . ?
C10' H10' 0.9500 . ?
C11' C12' 1.199(5) . ?
C12' C13' 1.427(5) . ?
C13' C14' 1.398(5) . ?
C13' C18' 1.412(5) . ?
C14' H14' 0.9500 . ?
C14' C15' 1.385(5) . ?
C15' H15' 0.9500 . ?
C15' C16' 1.397(5) . ?
C16' C17' 1.390(5) . ?
C17' H17' 0.9500 . ?
C17' C18' 1.380(5) . ?
C18' H18' 0.9500 . ?
C19' H19' 0.9500 . ?
C19' C20' 1.412(5) . ?
C20' C21' 1.475(5) . ?
C21' C22' 1.452(5) . ?
C21' C26' 1.410(5) . ?
C22' C23' 1.421(5) . ?
C22' C30' 1.423(5) . ?
C23' C24' 1.424(5) . ?
C23' C27' 1.429(5) . ?
C24' H24' 0.9500 . ?
C24' C25' 1.362(5) . ?
C25' H25' 0.9500 . ?
C25' C26' 1.420(5) . ?
C26' B1' 1.549(5) . ?
C27' H27' 0.9500 . ?
C27' C28' 1.366(6) . ?
C28' H28' 0.9500 . ?
C28' C29' 1.406(5) . ?
C29' H29' 0.9500 . ?
C29' C30' 1.376(5) . ?
C30' H30' 0.9500 . ?
C31' C32' 1.413(5) . ?
C31' C36' 1.414(5) . ?
C31' B1' 1.578(5) . ?
C32' C33' 1.382(5) . ?
C32' C39' 1.514(5) . ?
C33' H33' 0.9500 . ?
C33' C34' 1.392(5) . ?
C34' C35' 1.388(5) . ?
C34' C38' 1.502(5) . ?
C35' H35' 0.9500 . ?
C35' C36' 1.390(5) . ?
C36' C37' 1.509(5) . ?
C37' H37D 0.9800 . ?
C37' H37E 0.9800 . ?
C37' H37F 0.9800 . ?
C38' H38D 0.9800 . ?
C38' H38E 0.9800 . ?
C38' H38F 0.9800 . ?
C39' H39D 0.9800 . ?
C39' H39E 0.9800 . ?
C39' H39F 0.9800 . ?
C40' H40D 0.9800 . ?
C40' H40E 0.9800 . ?
C40' H40F 0.9800 . ?

loop_
_geom_angle_atom_site_label_1
_geom_angle_atom_site_label_2
_geom_angle_atom_site_label_3
_geom_angle
_geom_angle_site_symmetry_1
_geom_angle_site_symmetry_3
_geom_angle_publ_flag
Cl1 C41 Cl2 111.3(3) . . ?
Cl1 C41 Cl3 110.0(2) . . ?
Cl1 C41 H41 108.4 . . ?
Cl2 C41 Cl3 110.1(3) . . ?
Cl2 C41 H41 108.4 . . ?
Cl3 C41 H41 108.4 . . ?
Cl1' C41' Cl3' 110.4(2) . . ?
Cl1' C41' H41' 108.2 . . ?
Cl2' C41' Cl1' 111.5(3) . . ?
Cl2' C41' Cl3' 110.2(2) . . ?
Cl2' C41' H41' 108.2 . . ?
Cl3' C41' H41' 108.2 . . ?
C16 O1 C40 117.6(3) . . ?
C1 N1 H1 113(3) . . ?
C1 N1 B1 123.8(3) . . ?
B1 N1 H1 122(3) . . ?
N1 C1 C2 119.5(3) . . ?
N1 C1 C20 120.0(3) . . ?
C2 C1 C20 120.5(3) . . ?
C1 C2 H2 119.5 . . ?
C3 C2 C1 121.0(3) . . ?
C3 C2 H2 119.5 . . ?
C2 C3 H3 119.8 . . ?
C2 C3 C4 120.4(3) . . ?
C4 C3 H3 119.8 . . ?
C3 C4 C5 119.5(3) . . ?
C19 C4 C3 118.5(3) . . ?
C19 C4 C5 121.8(3) . . ?
C6 C5 C4 123.2(3) . . ?
C10 C5 C4 119.0(3) . . ?
C10 C5 C6 117.8(3) . . ?
C5 C6 C11 122.4(3) . . ?
C7 C6 C5 119.7(3) . . ?
C7 C6 C11 117.9(3) . . ?
C6 C7 H7 119.5 . . ?
C8 C7 C6 121.1(3) . . ?
C8 C7 H7 119.5 . . ?
C7 C8 H8 120.3 . . ?
C7 C8 C9 119.4(4) . . ?
C9 C8 H8 120.3 . . ?
C8 C9 H9 120.0 . . ?
C8 C9 C10 120.0(4) . . ?
C10 C9 H9 120.0 . . ?
C5 C10 H10 119.0 . . ?
C9 C10 C5 122.1(3) . . ?
C9 C10 H10 119.0 . . ?
C12 C11 C6 174.7(4) . . ?
C11 C12 C13 176.1(4) . . ?
C14 C13 C12 122.3(3) . . ?
C14 C13 C18 118.2(3) . . ?
C18 C13 C12 119.5(3) . . ?
C13 C14 H14 119.1 . . ?
C15 C14 C13 121.7(3) . . ?
C15 C14 H14 119.1 . . ?
C14 C15 H15 120.5 . . ?
C14 C15 C16 118.9(3) . . ?
C16 C15 H15 120.5 . . ?
O1 C16 C15 124.1(3) . . ?
O1 C16 C17 115.4(3) . . ?
C17 C16 C15 120.6(3) . . ?
C16 C17 H17 119.9 . . ?
C18 C17 C16 120.1(3) . . ?
C18 C17 H17 119.9 . . ?
C13 C18 H18 119.8 . . ?
C17 C18 C13 120.4(3) . . ?
C17 C18 H18 119.8 . . ?
C4 C19 H19 118.6 . . ?
C4 C19 C20 122.9(3) . . ?
C20 C19 H19 118.6 . . ?
C1 C20 C21 119.8(3) . . ?
C19 C20 C1 116.0(3) . . ?
C19 C20 C21 123.9(3) . . ?
C22 C21 C20 123.8(3) . . ?
C26 C21 C20 117.9(3) . . ?
C26 C21 C22 118.3(3) . . ?
C23 C22 C21 119.0(3) . . ?
C30 C22 C21 124.2(3) . . ?
C30 C22 C23 116.6(3) . . ?
C24 C23 C22 120.3(3) . . ?
C27 C23 C22 120.1(3) . . ?
C27 C23 C24 119.6(3) . . ?
C23 C24 H24 120.1 . . ?
C25 C24 C23 119.8(3) . . ?
C25 C24 H24 120.1 . . ?
C24 C25 H25 119.0 . . ?
C24 C25 C26 122.0(3) . . ?
C26 C25 H25 119.0 . . ?
C21 C26 C25 119.6(3) . . ?
C21 C26 B1 120.4(3) . . ?
C25 C26 B1 119.7(3) . . ?
C23 C27 H27 119.5 . . ?
C28 C27 C23 121.1(3) . . ?
C28 C27 H27 119.5 . . ?
C27 C28 H28 120.3 . . ?
C27 C28 C29 119.4(3) . . ?
C29 C28 H28 120.3 . . ?
C28 C29 H29 119.7 . . ?
C30 C29 C28 120.6(3) . . ?
C30 C29 H29 119.7 . . ?
C22 C30 H30 119.1 . . ?
C29 C30 C22 121.9(3) . . ?
C29 C30 H30 119.1 . . ?
C32 C31 C36 118.8(3) . . ?
C32 C31 B1 120.5(3) . . ?
C36 C31 B1 120.7(3) . . ?
C31 C32 C39 120.2(3) . . ?
C33 C32 C31 120.3(3) . . ?
C33 C32 C39 119.5(3) . . ?
C32 C33 H33 119.5 . . ?
C32 C33 C34 121.0(3) . . ?
C34 C33 H33 119.5 . . ?
C33 C34 C38 120.8(3) . . ?
C35 C34 C33 118.1(3) . . ?
C35 C34 C38 121.0(3) . . ?
C34 C35 H35 118.9 . . ?
C36 C35 C34 122.1(3) . . ?
C36 C35 H35 118.9 . . ?
C31 C36 C37 120.3(3) . . ?
C35 C36 C31 119.6(3) . . ?
C35 C36 C37 120.1(3) . . ?
C36 C37 H37A 109.5 . . ?
C36 C37 H37B 109.5 . . ?
C36 C37 H37C 109.5 . . ?
H37A C37 H37B 109.5 . . ?
H37A C37 H37C 109.5 . . ?
H37B C37 H37C 109.5 . . ?
C34 C38 H38A 109.5 . . ?
C34 C38 H38B 109.5 . . ?
C34 C38 H38C 109.5 . . ?
H38A C38 H38B 109.5 . . ?
H38A C38 H38C 109.5 . . ?
H38B C38 H38C 109.5 . . ?
C32 C39 H39A 109.5 . . ?
C32 C39 H39B 109.5 . . ?
C32 C39 H39C 109.5 . . ?
H39A C39 H39B 109.5 . . ?
H39A C39 H39C 109.5 . . ?
H39B C39 H39C 109.5 . . ?
O1 C40 H40A 109.5 . . ?
O1 C40 H40B 109.5 . . ?
O1 C40 H40C 109.5 . . ?
H40A C40 H40B 109.5 . . ?
H40A C40 H40C 109.5 . . ?
H40B C40 H40C 109.5 . . ?
N1 B1 C26 115.1(3) . . ?
N1 B1 C31 120.8(3) . . ?
C26 B1 C31 123.9(3) . . ?
C16' O1' C40' 117.8(3) . . ?
C1' N1' H1' 112(3) . . ?
C1' N1' B1' 124.2(3) . . ?
B1' N1' H1' 123(3) . . ?
N1' C1' C2' 119.4(3) . . ?
N1' C1' C20' 120.6(3) . . ?
C2' C1' C20' 120.0(3) . . ?
C1' C2' H2' 119.4 . . ?
C3' C2' C1' 121.1(3) . . ?
C3' C2' H2' 119.4 . . ?
C2' C3' H3' 119.7 . . ?
C2' C3' C4' 120.5(3) . . ?
C4' C3' H3' 119.7 . . ?
C3' C4' C5' 119.7(3) . . ?
C19' C4' C3' 118.0(3) . . ?
C19' C4' C5' 122.0(3) . . ?
C6' C5' C4' 123.9(3) . . ?
C10' C5' C4' 118.8(3) . . ?
C10' C5' C6' 117.3(3) . . ?
C5' C6' C11' 122.3(3) . . ?
C7' C6' C5' 119.8(3) . . ?
C7' C6' C11' 117.9(3) . . ?
C6' C7' H7' 119.2 . . ?
C8' C7' C6' 121.6(3) . . ?
C8' C7' H7' 119.2 . . ?
C7' C8' H8' 120.5 . . ?
C7' C8' C9' 119.0(4) . . ?
C9' C8' H8' 120.5 . . ?
C8' C9' H9' 119.8 . . ?
C10' C9' C8' 120.4(4) . . ?
C10' C9' H9' 119.8 . . ?
C5' C10' H10' 119.0 . . ?
C9' C10' C5' 122.0(3) . . ?
C9' C10' H10' 119.0 . . ?
C12' C11' C6' 174.1(4) . . ?
C11' C12' C13' 178.5(4) . . ?
C14' C13' C12' 121.5(3) . . ?
C14' C13' C18' 118.2(3) . . ?
C18' C13' C12' 120.3(3) . . ?
C13' C14' H14' 119.3 . . ?
C15' C14' C13' 121.4(3) . . ?
C15' C14' H14' 119.3 . . ?
C14' C15' H15' 120.4 . . ?
C14' C15' C16' 119.3(3) . . ?
C16' C15' H15' 120.4 . . ?
O1' C16' C15' 123.9(3) . . ?
O1' C16' C17' 115.7(3) . . ?
C17' C16' C15' 120.4(3) . . ?
C16' C17' H17' 120.0 . . ?
C18' C17' C16' 120.0(3) . . ?
C18' C17' H17' 120.0 . . ?
C13' C18' H18' 119.6 . . ?
C17' C18' C13' 120.7(3) . . ?
C17' C18' H18' 119.6 . . ?
C4' C19' H19' 118.3 . . ?
C4' C19' C20' 123.4(3) . . ?
C20' C19' H19' 118.3 . . ?
C1' C20' C21' 119.3(3) . . ?
C19' C20' C1' 116.3(3) . . ?
C19' C20' C21' 124.1(3) . . ?
C22' C21' C20' 123.1(3) . . ?
C26' C21' C20' 118.2(3) . . ?
C26' C21' C22' 118.6(3) . . ?
C23' C22' C21' 118.4(3) . . ?
C23' C22' C30' 117.2(3) . . ?
C30' C22' C21' 124.1(3) . . ?
C22' C23' C24' 120.8(3) . . ?
C22' C23' C27' 119.7(3) . . ?
C24' C23' C27' 119.4(3) . . ?
C23' C24' H24' 120.4 . . ?
C25' C24' C23' 119.2(3) . . ?
C25' C24' H24' 120.4 . . ?
C24' C25' H25' 118.9 . . ?
C24' C25' C26' 122.2(3) . . ?
C26' C25' H25' 118.9 . . ?
C21' C26' C25' 119.6(3) . . ?
C21' C26' B1' 120.3(3) . . ?
C25' C26' B1' 120.0(3) . . ?
C23' C27' H27' 119.4 . . ?
C28' C27' C23' 121.3(4) . . ?
C28' C27' H27' 119.4 . . ?
C27' C28' H28' 120.5 . . ?
C27' C28' C29' 119.1(3) . . ?
C29' C28' H28' 120.5 . . ?
C28' C29' H29' 119.4 . . ?
C30' C29' C28' 121.1(3) . . ?
C30' C29' H29' 119.4 . . ?
C22' C30' H30' 119.4 . . ?
C29' C30' C22' 121.3(3) . . ?
C29' C30' H30' 119.4 . . ?
C32' C31' C36' 118.1(3) . . ?
C32' C31' B1' 120.9(3) . . ?
C36' C31' B1' 120.9(3) . . ?
C31' C32' C39' 119.7(3) . . ?
C33' C32' C31' 120.2(3) . . ?
C33' C32' C39' 120.1(3) . . ?
C32' C33' H33' 118.9 . . ?
C32' C33' C34' 122.2(4) . . ?
C34' C33' H33' 118.9 . . ?
C33' C34' C38' 121.6(4) . . ?
C35' C34' C33' 117.4(3) . . ?
C35' C34' C38' 120.9(4) . . ?
C34' C35' H35' 118.8 . . ?
C34' C35' C36' 122.4(3) . . ?
C36' C35' H35' 118.8 . . ?
C31' C36' C37' 120.2(3) . . ?
C35' C36' C31' 119.7(3) . . ?
C35' C36' C37' 120.1(3) . . ?
C36' C37' H37D 109.5 . . ?
C36' C37' H37E 109.5 . . ?
C36' C37' H37F 109.5 . . ?
H37D C37' H37E 109.5 . . ?
H37D C37' H37F 109.5 . . ?
H37E C37' H37F 109.5 . . ?
C34' C38' H38D 109.5 . . ?
C34' C38' H38E 109.5 . . ?
C34' C38' H38F 109.5 . . ?
H38D C38' H38E 109.5 . . ?
H38D C38' H38F 109.5 . . ?
H38E C38' H38F 109.5 . . ?
C32' C39' H39D 109.5 . . ?
C32' C39' H39E 109.5 . . ?
C32' C39' H39F 109.5 . . ?
H39D C39' H39E 109.5 . . ?
H39D C39' H39F 109.5 . . ?
H39E C39' H39F 109.5 . . ?
O1' C40' H40D 109.5 . . ?
O1' C40' H40E 109.5 . . ?
O1' C40' H40F 109.5 . . ?
H40D C40' H40E 109.5 . . ?
H40D C40' H40F 109.5 . . ?
H40E C40' H40F 109.5 . . ?
N1' B1' C26' 114.9(3) . . ?
N1' B1' C31' 121.3(3) . . ?
C26' B1' C31' 123.8(3) . . ?

loop_
_geom_torsion_atom_site_label_1
_geom_torsion_atom_site_label_2
_geom_torsion_atom_site_label_3
_geom_torsion_atom_site_label_4
_geom_torsion
_geom_torsion_site_symmetry_1
_geom_torsion_site_symmetry_2
_geom_torsion_site_symmetry_3
_geom_torsion_site_symmetry_4
_geom_torsion_publ_flag
O1 C16 C17 C18 179.0(3) . . . . ?
N1 C1 C2 C3 170.3(3) . . . . ?
N1 C1 C20 C19 -168.5(3) . . . . ?
N1 C1 C20 C21 5.8(5) . . . . ?
C1 N1 B1 C26 -12.4(5) . . . . ?
C1 N1 B1 C31 171.9(3) . . . . ?
C1 C2 C3 C4 0.4(5) . . . . ?
C1 C20 C21 C22 161.3(3) . . . . ?
C1 C20 C21 C26 -17.1(5) . . . . ?
C2 C1 C20 C19 9.5(5) . . . . ?
C2 C1 C20 C21 -176.2(3) . . . . ?
C2 C3 C4 C5 -170.2(3) . . . . ?
C2 C3 C4 C19 4.6(5) . . . . ?
C3 C4 C5 C6 -133.5(4) . . . . ?
C3 C4 C5 C10 46.9(5) . . . . ?
C3 C4 C19 C20 -2.3(5) . . . . ?
C4 C5 C6 C7 -178.8(3) . . . . ?
C4 C5 C6 C11 2.4(5) . . . . ?
C4 C5 C10 C9 179.5(4) . . . . ?
C4 C19 C20 C1 -4.6(5) . . . . ?
C4 C19 C20 C21 -178.7(3) . . . . ?
C5 C4 C19 C20 172.4(3) . . . . ?
C5 C6 C7 C8 -0.7(5) . . . . ?
C6 C5 C10 C9 -0.2(5) . . . . ?
C6 C7 C8 C9 -0.1(6) . . . . ?
C7 C8 C9 C10 0.8(6) . . . . ?
C8 C9 C10 C5 -0.6(6) . . . . ?
C10 C5 C6 C7 0.8(5) . . . . ?
C10 C5 C6 C11 -177.9(3) . . . . ?
C11 C6 C7 C8 178.1(4) . . . . ?
C12 C13 C14 C15 -176.7(3) . . . . ?
C12 C13 C18 C17 177.3(3) . . . . ?
C13 C14 C15 C16 -1.1(6) . . . . ?
C14 C13 C18 C17 -0.5(5) . . . . ?
C14 C15 C16 O1 -178.4(3) . . . . ?
C14 C15 C16 C17 0.7(6) . . . . ?
C15 C16 C17 C18 -0.2(6) . . . . ?
C16 C17 C18 C13 0.1(5) . . . . ?
C18 C13 C14 C15 1.0(5) . . . . ?
C19 C4 C5 C6 51.9(5) . . . . ?
C19 C4 C5 C10 -127.7(4) . . . . ?
C19 C20 C21 C22 -24.9(5) . . . . ?
C19 C20 C21 C26 156.8(3) . . . . ?
C20 C1 C2 C3 -7.7(5) . . . . ?
C20 C21 C22 C23 170.9(3) . . . . ?
C20 C21 C22 C30 -15.6(5) . . . . ?
C20 C21 C26 C25 -171.2(3) . . . . ?
C20 C21 C26 B1 13.8(5) . . . . ?
C21 C22 C23 C24 3.3(5) . . . . ?
C21 C22 C23 C27 -179.1(3) . . . . ?
C21 C22 C30 C29 -178.6(3) . . . . ?
C21 C26 B1 N1 0.3(5) . . . . ?
C21 C26 B1 C31 175.9(3) . . . . ?
C22 C21 C26 C25 10.4(5) . . . . ?
C22 C21 C26 B1 -164.6(3) . . . . ?
C22 C23 C24 C25 5.0(6) . . . . ?
C22 C23 C27 C28 -3.9(5) . . . . ?
C23 C22 C30 C29 -4.9(5) . . . . ?
C23 C24 C25 C26 -5.6(6) . . . . ?
C23 C27 C28 C29 -1.4(6) . . . . ?
C24 C23 C27 C28 173.8(4) . . . . ?
C24 C25 C26 C21 -2.2(6) . . . . ?
C24 C25 C26 B1 172.8(3) . . . . ?
C25 C26 B1 N1 -174.7(3) . . . . ?
C25 C26 B1 C31 0.9(5) . . . . ?
C26 C21 C22 C23 -10.8(5) . . . . ?
C26 C21 C22 C30 162.7(3) . . . . ?
C27 C23 C24 C25 -172.7(4) . . . . ?
C27 C28 C29 C30 3.5(5) . . . . ?
C28 C29 C30 C22 -0.2(5) . . . . ?
C30 C22 C23 C24 -170.8(3) . . . . ?
C30 C22 C23 C27 6.9(5) . . . . ?
C31 C32 C33 C34 1.0(6) . . . . ?
C32 C31 C36 C35 2.4(5) . . . . ?
C32 C31 C36 C37 -178.1(3) . . . . ?
C32 C31 B1 N1 100.5(4) . . . . ?
C32 C31 B1 C26 -74.8(5) . . . . ?
C32 C33 C34 C35 1.5(6) . . . . ?
C32 C33 C34 C38 -176.4(4) . . . . ?
C33 C34 C35 C36 -2.1(6) . . . . ?
C34 C35 C36 C31 0.1(5) . . . . ?
C34 C35 C36 C37 -179.4(3) . . . . ?
C36 C31 C32 C33 -3.0(5) . . . . ?
C36 C31 C32 C39 175.9(3) . . . . ?
C36 C31 B1 N1 -81.3(5) . . . . ?
C36 C31 B1 C26 103.4(4) . . . . ?
C38 C34 C35 C36 175.8(3) . . . . ?
C39 C32 C33 C34 -177.9(3) . . . . ?
C40 O1 C16 C15 -9.6(5) . . . . ?
C40 O1 C16 C17 171.2(3) . . . . ?
B1 N1 C1 C2 -168.4(3) . . . . ?
B1 N1 C1 C20 9.6(5) . . . . ?
B1 C31 C32 C33 175.2(3) . . . . ?
B1 C31 C32 C39 -5.8(5) . . . . ?
B1 C31 C36 C35 -175.8(3) . . . . ?
B1 C31 C36 C37 3.7(5) . . . . ?
O1' C16' C17' C18' 179.3(3) . . . . ?
N1' C1' C2' C3' 171.7(3) . . . . ?
N1' C1' C20' C19' -168.9(3) . . . . ?
N1' C1' C20' C21' 5.3(5) . . . . ?
C1' N1' B1' C26' -10.8(5) . . . . ?
C1' N1' B1' C31' 172.1(3) . . . . ?
C1' C2' C3' C4' -1.0(5) . . . . ?
C1' C20' C21' C22' 163.1(3) . . . . ?
C1' C20' C21' C26' -16.3(5) . . . . ?
C2' C1' C20' C19' 9.2(5) . . . . ?
C2' C1' C20' C21' -176.6(3) . . . . ?
C2' C3' C4' C5' -168.9(3) . . . . ?
C2' C3' C4' C19' 5.1(5) . . . . ?
C3' C4' C5' C6' -136.9(4) . . . . ?
C3' C4' C5' C10' 44.5(5) . . . . ?
C3' C4' C19' C20' -1.9(5) . . . . ?
C4' C5' C6' C7' -177.5(3) . . . . ?
C4' C5' C6' C11' 4.5(5) . . . . ?
C4' C5' C10' C9' 177.9(3) . . . . ?
C4' C19' C20' C1' -5.2(5) . . . . ?
C4' C19' C20' C21' -179.1(3) . . . . ?
C5' C4' C19' C20' 171.9(3) . . . . ?
C5' C6' C7' C8' -0.6(6) . . . . ?
C6' C5' C10' C9' -0.8(5) . . . . ?
C6' C7' C8' C9' -0.3(6) . . . . ?
C7' C8' C9' C10' 0.7(6) . . . . ?
C8' C9' C10' C5' -0.2(6) . . . . ?
C10' C5' C6' C7' 1.1(5) . . . . ?
C10' C5' C6' C11' -176.9(3) . . . . ?
C11' C6' C7' C8' 177.5(4) . . . . ?
C12' C13' C14' C15' -177.2(4) . . . . ?
C12' C13' C18' C17' 177.7(4) . . . . ?
C13' C14' C15' C16' -0.4(6) . . . . ?
C14' C13' C18' C17' 0.2(5) . . . . ?
C14' C15' C16' O1' -178.7(3) . . . . ?
C14' C15' C16' C17' 0.1(6) . . . . ?
C15' C16' C17' C18' 0.3(6) . . . . ?
C16' C17' C18' C13' -0.5(6) . . . . ?
C18' C13' C14' C15' 0.3(5) . . . . ?
C19' C4' C5' C6' 49.4(5) . . . . ?
C19' C4' C5' C10' -129.2(4) . . . . ?
C19' C20' C21' C22' -23.1(5) . . . . ?
C19' C20' C21' C26' 157.4(3) . . . . ?
C20' C1' C2' C3' -6.4(5) . . . . ?
C20' C21' C22' C23' 168.5(3) . . . . ?
C20' C21' C22' C30' -17.3(5) . . . . ?
C20' C21' C26' C25' -170.5(3) . . . . ?
C20' C21' C26' B1' 13.9(5) . . . . ?
C21' C22' C23' C24' 5.5(5) . . . . ?
C21' C22' C23' C27' -178.8(3) . . . . ?
C21' C22' C30' C29' -179.9(3) . . . . ?
C21' C26' B1' N1' -1.0(5) . . . . ?
C21' C26' B1' C31' 176.0(3) . . . . ?
C22' C21' C26' C25' 10.0(5) . . . . ?
C22' C21' C26' B1' -165.6(3) . . . . ?
C22' C23' C24' C25' 3.3(5) . . . . ?
C22' C23' C27' C28' -2.7(5) . . . . ?
C23' C22' C30' C29' -5.6(5) . . . . ?
C23' C24' C25' C26' -5.5(6) . . . . ?
C23' C27' C28' C29' -2.7(6) . . . . ?
C24' C23' C27' C28' 173.1(4) . . . . ?
C24' C25' C26' C21' -1.2(6) . . . . ?
C24' C25' C26' B1' 174.4(3) . . . . ?
C25' C26' B1' N1' -176.6(3) . . . . ?
C25' C26' B1' C31' 0.4(5) . . . . ?
C26' C21' C22' C23' -12.0(5) . . . . ?
C26' C21' C22' C30' 162.1(3) . . . . ?
C27' C23' C24' C25' -172.5(3) . . . . ?
C27' C28' C29' C30' 3.8(6) . . . . ?
C28' C29' C30' C22' 0.4(5) . . . . ?
C30' C22' C23' C24' -169.1(3) . . . . ?
C30' C22' C23' C27' 6.7(5) . . . . ?
C31' C32' C33' C34' 0.9(6) . . . . ?
C32' C31' C36' C35' 2.4(5) . . . . ?
C32' C31' C36' C37' -178.3(3) . . . . ?
C32' C31' B1' N1' 101.2(4) . . . . ?
C32' C31' B1' C26' -75.6(5) . . . . ?
C32' C33' C34' C35' 1.0(6) . . . . ?
C32' C33' C34' C38' -176.5(4) . . . . ?
C33' C34' C35' C36' -1.2(5) . . . . ?
C34' C35' C36' C31' -0.5(5) . . . . ?
C34' C35' C36' C37' -179.9(3) . . . . ?
C36' C31' C32' C33' -2.5(5) . . . . ?
C36' C31' C32' C39' 176.0(3) . . . . ?
C36' C31' B1' N1' -81.4(5) . . . . ?
C36' C31' B1' C26' 101.9(4) . . . . ?
C38' C34' C35' C36' 176.4(4) . . . . ?
C39' C32' C33' C34' -177.6(4) . . . . ?
C40' O1' C16' C15' -10.6(5) . . . . ?
C40' O1' C16' C17' 170.5(3) . . . . ?
B1' N1' C1' C2' -169.3(3) . . . . ?
B1' N1' C1' C20' 8.8(5) . . . . ?
B1' C31' C32' C33' 175.0(3) . . . . ?
B1' C31' C32' C39' -6.5(5) . . . . ?
B1' C31' C36' C35' -175.2(3) . . . . ?
B1' C31' C36' C37' 4.2(5) . . . . ?

_shelx_res_file                  
;
TITL 2232_pbcm_a.res in Pca2(1)
    2232_pbcm.res
    created by SHELXL-2018/3 at 13:26:11 on 13-Feb-2024
REM Old TITL 2232_Pbcm in Pbcm #57
REM SHELXT solution in Pca2(1): R1 0.117, Rweak 0.011, Alpha 0.001
REM <I/s> 0.126 for 472 systematic absences, Orientation as input
REM Flack x = 0.435 ( 0.017 ) from 4730 Parsons' quotients
REM Formula found by SHELXT: C80 B2 N4 O2 Cl6
CELL 0.71073 13.0664 27.9409 18.5017 90 90 90
ZERR 8 0.0005 0.0012 0.0008 0 0 0
LATT -1
SYMM -X,-Y,0.5+Z
SYMM 0.5+X,-Y,+Z
SYMM 0.5-X,+Y,0.5+Z
SFAC C H B Cl N O
UNIT 328 264 8 24 8 8
DFIX 0.88 N1' H1' N1 H1

L.S. 4
PLAN  6
SIZE 0.05 0.054 1.292
TEMP -173.15
CONF
BOND
list 4
MORE -1
BOND $H
fmap 2
acta
TWIN -1 0 0 0 -1 0 0 0 -1 2
REM <olex2.extras>
REM <HklSrc "%.\\2232_Pbcm.hkl">
REM </olex2.extras>

WGHT    0.057800    1.587300
EXTI    0.001869
BASF   0.43876
FVAR       0.14947
CL1   4    0.741810    0.776538    0.252309    11.00000    0.05565    0.07633 =
         0.10484    0.03842    0.03610    0.04168
CL2   4    0.955960    0.756514    0.278099    11.00000    0.06244    0.04128 =
         0.05840    0.00005   -0.01685    0.00842
CL3   4    0.887022    0.785347    0.136440    11.00000    0.04538    0.04265 =
         0.04520   -0.00985   -0.00366   -0.00382
C41   1    0.854806    0.753686    0.215635    11.00000    0.03113    0.02614 =
         0.06679    0.00129   -0.00117    0.00674
AFIX  13
H41   2    0.843196    0.719385    0.202564    11.00000   -1.20000
AFIX   0

CL1'  4    0.095001    0.736845    0.727664    11.00000    0.03652    0.04085 =
         0.05813    0.02292   -0.00476   -0.00013
CL2'  4    0.292243    0.738639    0.655837    11.00000    0.05006    0.04461 =
         0.03485   -0.00420    0.00544    0.02244
CL3'  4    0.281976    0.732724    0.811060    11.00000    0.03662    0.06103 =
         0.03452    0.01307    0.00194    0.00659
C41'  1    0.223260    0.755709    0.732668    11.00000    0.03682    0.02645 =
         0.02985    0.00462    0.00719    0.00606
AFIX  13
H41'  2    0.224098    0.791439    0.735726    11.00000   -1.20000
AFIX   0

O1    6   -0.038099    0.962444    0.257756    11.00000    0.01624    0.01959 =
         0.02474   -0.00681    0.00538   -0.00205
N1    5    0.755903    0.923878    0.287811    11.00000    0.01275    0.01840 =
         0.01978   -0.00073   -0.00214   -0.00302
H1    2    0.811768    0.936205    0.269188    11.00000   -1.20000
C1    1    0.692146    0.902657    0.236736    11.00000    0.01408    0.01447 =
         0.01747    0.00059    0.00046    0.00056
C2    1    0.721367    0.902301    0.164322    11.00000    0.01537    0.02079 =
         0.01786    0.00252    0.00015   -0.00081
AFIX  43
H2    2    0.778767    0.920679    0.149393    11.00000   -1.20000
AFIX   0
C3    1    0.668559    0.875829    0.114236    11.00000    0.01822    0.02344 =
         0.01337   -0.00083    0.00205    0.00056
AFIX  43
H3    2    0.689919    0.875892    0.065155    11.00000   -1.20000
AFIX   0
C4    1    0.583280    0.848687    0.135029    11.00000    0.01565    0.01792 =
         0.01648    0.00082   -0.00053    0.00381
C5    1    0.537493    0.814410    0.083035    11.00000    0.01835    0.01927 =
         0.01366    0.00074    0.00014    0.00038
C6    1    0.431497    0.811184    0.070221    11.00000    0.01950    0.01561 =
         0.01479    0.00199   -0.00091    0.00145
C7    1    0.394009    0.777085    0.020954    11.00000    0.02071    0.01991 =
         0.02027   -0.00183   -0.00224   -0.00126
AFIX  43
H7    2    0.322390    0.774753    0.012840    11.00000   -1.20000
AFIX   0
C8    1    0.459694    0.746910   -0.015851    11.00000    0.03361    0.01980 =
         0.01988   -0.00264   -0.00388    0.00119
AFIX  43
H8    2    0.433437    0.723990   -0.048935    11.00000   -1.20000
AFIX   0
C9    1    0.563999    0.750376   -0.004090    11.00000    0.02963    0.02515 =
         0.01981   -0.00619   -0.00005    0.00758
AFIX  43
H9    2    0.609772    0.730052   -0.029574    11.00000   -1.20000
AFIX   0
C10   1    0.601657    0.783503    0.044875    11.00000    0.02130    0.02239 =
         0.02065   -0.00363   -0.00214    0.00556
AFIX  43
H10   2    0.673415    0.785230    0.052716    11.00000   -1.20000
AFIX   0
C11   1    0.358721    0.842419    0.104871    11.00000    0.01561    0.01987 =
         0.01700    0.00057   -0.00348   -0.00190
C12   1    0.292098    0.866988    0.130060    11.00000    0.01810    0.02262 =
         0.01625    0.00196   -0.00313   -0.00102
C13   1    0.208987    0.893401    0.161394    11.00000    0.01692    0.02361 =
         0.01356   -0.00066   -0.00156    0.00231
C14   1    0.221271    0.939612    0.188391    11.00000    0.01401    0.02216 =
         0.02085    0.00135   -0.00079   -0.00218
AFIX  43
H14   2    0.285865    0.954915    0.183766    11.00000   -1.20000
AFIX   0
C15   1    0.141688    0.963823    0.221816    11.00000    0.01875    0.01860 =
         0.02178   -0.00236   -0.00160   -0.00400
AFIX  43
H15   2    0.151825    0.995097    0.240646    11.00000   -1.20000
AFIX   0
C16   1    0.046623    0.941572    0.227356    11.00000    0.01439    0.02054 =
         0.01583   -0.00103    0.00188    0.00088
C17   1    0.031992    0.895617    0.200483    11.00000    0.01751    0.01799 =
         0.01934    0.00019   -0.00092   -0.00296
AFIX  43
H17   2   -0.033094    0.880715    0.204632    11.00000   -1.20000
AFIX   0
C18   1    0.111816    0.871605    0.167796    11.00000    0.01753    0.01756 =
         0.01736   -0.00131   -0.00186   -0.00204
AFIX  43
H18   2    0.101386    0.840219    0.149476    11.00000   -1.20000
AFIX   0
C19   1    0.549360    0.851971    0.206105    11.00000    0.01405    0.01721 =
         0.01739   -0.00092   -0.00028    0.00032
AFIX  43
H19   2    0.490057    0.834510    0.219785    11.00000   -1.20000
AFIX   0
C20   1    0.599311    0.880188    0.258970    11.00000    0.01315    0.01511 =
         0.01630    0.00122   -0.00001    0.00253
C21   1    0.566472    0.883452    0.334302    11.00000    0.01587    0.01262 =
         0.01527    0.00154    0.00112   -0.00006
C22   1    0.462324    0.874654    0.358297    11.00000    0.01628    0.01491 =
         0.01743    0.00070    0.00206   -0.00028
C23   1    0.441854    0.871920    0.434043    11.00000    0.01860    0.01505 =
         0.01771    0.00084    0.00119    0.00179
C24   1    0.521449    0.880203    0.484956    11.00000    0.02153    0.02585 =
         0.01385    0.00227    0.00163   -0.00188
AFIX  43
H24   2    0.509049    0.875883    0.535128    11.00000   -1.20000
AFIX   0
C25   1    0.615481    0.894346    0.461534    11.00000    0.02017    0.02486 =
         0.01562   -0.00121   -0.00294   -0.00080
AFIX  43
H25   2    0.666192    0.902562    0.496174    11.00000   -1.20000
AFIX   0
C26   1    0.640164    0.897200    0.386566    11.00000    0.01661    0.01724 =
         0.01585    0.00003   -0.00287   -0.00002
C27   1    0.341206    0.862666    0.458861    11.00000    0.01950    0.02201 =
         0.01788   -0.00016    0.00215    0.00130
AFIX  43
H27   2    0.329117    0.858933    0.509178    11.00000   -1.20000
AFIX   0
C28   1    0.261075    0.859018    0.411484    11.00000    0.01728    0.02081 =
         0.02229   -0.00162    0.00427    0.00158
AFIX  43
H28   2    0.194187    0.852079    0.428665    11.00000   -1.20000
AFIX   0
C29   1    0.278611    0.865610    0.337447    11.00000    0.01835    0.01932 =
         0.01960   -0.00203   -0.00039    0.00004
AFIX  43
H29   2    0.222654    0.864905    0.304681    11.00000   -1.20000
AFIX   0
C30   1    0.376375    0.873116    0.311682    11.00000    0.01843    0.01801 =
         0.01634    0.00124   -0.00115    0.00065
AFIX  43
H30   2    0.386350    0.877375    0.261229    11.00000   -1.20000
AFIX   0
C31   1    0.826409    0.938364    0.417403    11.00000    0.01236    0.02038 =
         0.01693    0.00135    0.00106   -0.00232
C32   1    0.812210    0.982262    0.453166    11.00000    0.01511    0.02229 =
         0.01758   -0.00032    0.00013   -0.00163
C33   1    0.882327    0.997536    0.505065    11.00000    0.02157    0.01977 =
         0.02011   -0.00495    0.00260   -0.00206
AFIX  43
H33   2    0.871270    1.027020    0.529414    11.00000   -1.20000
AFIX   0
C34   1    0.968687    0.970134    0.521845    11.00000    0.01766    0.02598 =
         0.01691   -0.00001   -0.00211   -0.00313
C35   1    0.984012    0.927733    0.484068    11.00000    0.01541    0.02427 =
         0.01720   -0.00013   -0.00006    0.00151
AFIX  43
H35   2    1.043580    0.909336    0.493803    11.00000   -1.20000
AFIX   0
C36   1    0.915003    0.911385    0.432516    11.00000    0.01523    0.01763 =
         0.01752    0.00181    0.00246   -0.00092
C37   1    0.934592    0.864807    0.393455    11.00000    0.02286    0.02280 =
         0.02391   -0.00193   -0.00215    0.00338
AFIX 137
H37A  2    0.959973    0.871518    0.344653    11.00000   -1.50000
H37B  2    0.870748    0.846518    0.390322    11.00000   -1.50000
H37C  2    0.985764    0.846166    0.420046    11.00000   -1.50000
AFIX   0
C38   1    1.040632    0.985293    0.580832    11.00000    0.02434    0.04104 =
         0.02288   -0.00743   -0.00757   -0.00163
AFIX 137
H38A  2    1.039444    1.020234    0.585365    11.00000   -1.50000
H38B  2    1.110173    0.974748    0.568999    11.00000   -1.50000
H38C  2    1.019240    0.970792    0.626634    11.00000   -1.50000
AFIX   0
C39   1    0.721477    1.013742    0.434583    11.00000    0.02094    0.02271 =
         0.03110   -0.00623   -0.00321    0.00487
AFIX 137
H39A  2    0.720064    1.041417    0.467108    11.00000   -1.50000
H39B  2    0.658080    0.995363    0.440121    11.00000   -1.50000
H39C  2    0.727623    1.024801    0.384504    11.00000   -1.50000
AFIX   0
C40   1   -0.024032    1.006800    0.295458    11.00000    0.02362    0.02109 =
         0.02488   -0.00506    0.00397    0.00080
AFIX 137
H40A  2   -0.001106    1.031431    0.261401    11.00000   -1.50000
H40B  2    0.027594    1.002622    0.333359    11.00000   -1.50000
H40C  2   -0.088971    1.016662    0.317380    11.00000   -1.50000
AFIX   0
B1    3    0.742894    0.918953    0.362973    11.00000    0.01609    0.01656 =
         0.01781    0.00355    0.00014    0.00188

O1'   6    1.042026    0.537204    0.694717    11.00000    0.01526    0.01894 =
         0.02634    0.00661   -0.00522   -0.00172
N1'   5    0.245679    0.575439    0.724897    11.00000    0.01265    0.01973 =
         0.02023   -0.00127   -0.00061   -0.00196
H1'   2    0.189583    0.564585    0.705076    11.00000   -1.20000
C1'   1    0.309582    0.596879    0.674516    11.00000    0.01434    0.01412 =
         0.01948    0.00007    0.00152    0.00073
C2'   1    0.280698    0.597575    0.601603    11.00000    0.01424    0.02252 =
         0.02049   -0.00380   -0.00145   -0.00126
AFIX  43
H2'   2    0.222561    0.579776    0.586497    11.00000   -1.20000
AFIX   0
C3'   1    0.334975    0.623538    0.551607    11.00000    0.01504    0.02571 =
         0.01555   -0.00243   -0.00149    0.00016
AFIX  43
H3'   2    0.314688    0.623105    0.502304    11.00000   -1.20000
AFIX   0
C4'   1    0.420184    0.650712    0.572759    11.00000    0.01457    0.01846 =
         0.01876   -0.00009    0.00155    0.00277
C5'   1    0.466066    0.685126    0.521614    11.00000    0.01656    0.01752 =
         0.01663   -0.00202   -0.00084    0.00229
C6'   1    0.572735    0.690643    0.511283    11.00000    0.01781    0.01734 =
         0.01451   -0.00137    0.00150    0.00074
C7'   1    0.609393    0.725719    0.463336    11.00000    0.02082    0.02084 =
         0.02296   -0.00183    0.00053    0.00087
AFIX  43
H7'   2    0.681132    0.729374    0.457077    11.00000   -1.20000
AFIX   0
C8'   1    0.543942    0.754841    0.425311    11.00000    0.02926    0.02046 =
         0.02150    0.00471    0.00251    0.00077
AFIX  43
H8'   2    0.569993    0.778484    0.393324    11.00000   -1.20000
AFIX   0
C9'   1    0.438862    0.749163    0.434385    11.00000    0.02481    0.02349 =
         0.02111    0.00002   -0.00270    0.00525
AFIX  43
H9'   2    0.392786    0.768822    0.407998    11.00000   -1.20000
AFIX   0
C10'  1    0.401193    0.715087    0.481564    11.00000    0.01939    0.02267 =
         0.01841   -0.00361   -0.00048    0.00202
AFIX  43
H10'  2    0.329231    0.711859    0.487032    11.00000   -1.20000
AFIX   0
C11'  1    0.646538    0.660423    0.546647    11.00000    0.01463    0.02164 =
         0.02348    0.00046    0.00451   -0.00111
C12'  1    0.714405    0.636936    0.571976    11.00000    0.01784    0.02768 =
         0.01965    0.00254    0.00398    0.00174
C13'  1    0.796994    0.609977    0.601858    11.00000    0.01588    0.02414 =
         0.01535   -0.00060    0.00359    0.00301
C14'  1    0.783080    0.563203    0.626852    11.00000    0.01546    0.02693 =
         0.02100   -0.00251   -0.00031   -0.00095
AFIX  43
H14'  2    0.717902    0.548494    0.621922    11.00000   -1.20000
AFIX   0
C15'  1    0.862264    0.537850    0.658641    11.00000    0.01853    0.01967 =
         0.02120    0.00213   -0.00287   -0.00343
AFIX  43
H15'  2    0.851412    0.506170    0.675637    11.00000   -1.20000
AFIX   0
C16'  1    0.958262    0.559385    0.665432    11.00000    0.01519    0.02259 =
         0.01504    0.00132   -0.00425    0.00241
C17'  1    0.974137    0.605765    0.640697    11.00000    0.01571    0.02164 =
         0.02070   -0.00010    0.00003   -0.00180
AFIX  43
H17'  2    1.039711    0.620139    0.645242    11.00000   -1.20000
AFIX   0
C18'  1    0.894740    0.630943    0.609552    11.00000    0.02031    0.01946 =
         0.01865    0.00174    0.00370   -0.00078
AFIX  43
H18'  2    0.905935    0.662723    0.593104    11.00000   -1.20000
AFIX   0
C19'  1    0.452334    0.647401    0.644093    11.00000    0.01209    0.01617 =
         0.01767   -0.00089   -0.00087    0.00041
AFIX  43
H19'  2    0.511214    0.664977    0.658337    11.00000   -1.20000
AFIX   0
C20'  1    0.402011    0.619249    0.696566    11.00000    0.01243    0.01519 =
         0.01729   -0.00062   -0.00090    0.00211
C21'  1    0.434244    0.615860    0.772800    11.00000    0.01473    0.01446 =
         0.01760   -0.00179   -0.00140    0.00031
C22'  1    0.537778    0.625981    0.796835    11.00000    0.01902    0.01439 =
         0.01802   -0.00116   -0.00140    0.00165
C23'  1    0.556330    0.630324    0.872213    11.00000    0.01858    0.01304 =
         0.01887   -0.00284   -0.00147    0.00160
C24'  1    0.477360    0.620802    0.923289    11.00000    0.02333    0.02304 =
         0.01617   -0.00023   -0.00174    0.00106
AFIX  43
H24'  2    0.489152    0.625357    0.973486    11.00000   -1.20000
AFIX   0
C25'  1    0.384699    0.605080    0.899277    11.00000    0.01785    0.02285 =
         0.01628   -0.00066    0.00320    0.00069
AFIX  43
H25'  2    0.334284    0.596059    0.933675    11.00000   -1.20000
AFIX   0
C26'  1    0.360960    0.601728    0.824528    11.00000    0.01795    0.01613 =
         0.01723    0.00175   -0.00001    0.00111
C27'  1    0.657069    0.641200    0.897347    11.00000    0.01899    0.02159 =
         0.02112   -0.00424   -0.00506    0.00146
AFIX  43
H27'  2    0.668526    0.645414    0.947651    11.00000   -1.20000
AFIX   0
C28'  1    0.737202    0.645655    0.850446    11.00000    0.01693    0.02312 =
         0.02540   -0.00258   -0.00542   -0.00134
AFIX  43
H28'  2    0.803236    0.654219    0.867604    11.00000   -1.20000
AFIX   0
C29'  1    0.720607    0.637389    0.776415    11.00000    0.01720    0.02127 =
         0.02181   -0.00058    0.00022    0.00074
AFIX  43
H29'  2    0.776875    0.638519    0.743944    11.00000   -1.20000
AFIX   0
C30'  1    0.624255    0.627689    0.750165    11.00000    0.01799    0.01771 =
         0.01730   -0.00030   -0.00274   -0.00124
AFIX  43
H30'  2    0.615317    0.622026    0.699931    11.00000   -1.20000
AFIX   0
C31'  1    0.174795    0.559463    0.854020    11.00000    0.01345    0.02121 =
         0.01673   -0.00407   -0.00211   -0.00465
C32'  1    0.188509    0.515174    0.889580    11.00000    0.01999    0.02006 =
         0.02081    0.00104   -0.00182    0.00044
C33'  1    0.118603    0.500076    0.940769    11.00000    0.02091    0.02060 =
         0.02359    0.00411   -0.00069   -0.00264
AFIX  43
H33'  2    0.129674    0.470393    0.964557    11.00000   -1.20000
AFIX   0
C34'  1    0.032478    0.526921    0.958642    11.00000    0.02009    0.02597 =
         0.01650    0.00224   -0.00074   -0.00528
C35'  1    0.017735    0.569743    0.922034    11.00000    0.01524    0.02362 =
         0.01688   -0.00099   -0.00103    0.00124
AFIX  43
H35'  2   -0.041235    0.588328    0.932731    11.00000   -1.20000
AFIX   0
C36'  1    0.086150    0.586408    0.870289    11.00000    0.01725    0.01622 =
         0.01583   -0.00201   -0.00183   -0.00321
C37'  1    0.066398    0.633275    0.832289    11.00000    0.02178    0.02308 =
         0.02330    0.00174   -0.00149    0.00455
AFIX 137
H37D  2    0.130270    0.651549    0.829248    11.00000   -1.50000
H37E  2    0.015511    0.651715    0.859466    11.00000   -1.50000
H37F  2    0.040582    0.627007    0.783467    11.00000   -1.50000
AFIX   0
C38'  1   -0.039805    0.511440    1.017310    11.00000    0.02981    0.03984 =
         0.02346    0.00908    0.00536   -0.00223
AFIX 137
H38D  2   -0.036623    0.476581    1.022725    11.00000   -1.50000
H38E  2   -0.109695    0.520937    1.004517    11.00000   -1.50000
H38F  2   -0.020243    0.526703    1.062955    11.00000   -1.50000
AFIX   0
C39'  1    0.278712    0.483720    0.870063    11.00000    0.02264    0.02511 =
         0.02899    0.00374    0.00278    0.00480
AFIX 137
H39D  2    0.271198    0.472437    0.820192    11.00000   -1.50000
H39E  2    0.281146    0.456190    0.902837    11.00000   -1.50000
H39F  2    0.342182    0.502171    0.874525    11.00000   -1.50000
AFIX   0
C40'  1    1.026498    0.492548    0.731040    11.00000    0.02152    0.01956 =
         0.02943    0.00614   -0.00597   -0.00006
AFIX 137
H40D  2    1.002309    0.468593    0.696327    11.00000   -1.50000
H40E  2    0.975353    0.496662    0.769281    11.00000   -1.50000
H40F  2    1.091201    0.481823    0.752376    11.00000   -1.50000
AFIX   0
B1'   3    0.258192    0.579284    0.800104    11.00000    0.01644    0.01606 =
         0.01985    0.00022    0.00286    0.00110
HKLF 4


REM  2232_pbcm_a.res in Pca2(1)
REM wR2 = 0.118900, GooF = S = 1.07421, Restrained GooF = 1.07411 for all data
REM R1 = 0.046602 for 12188 Fo > 4sig(Fo) and 0.064969 for all 15511 data
REM 863 parameters refined using 3 restraints

END

WGHT      0.0578      1.5809

REM Highest difference peak  0.629,  deepest hole -0.552,  1-sigma level  0.067
Q1    1   0.8977  0.7583  0.2932  11.00000  0.05    0.63
Q2    1   0.7028  0.7602  0.0979  11.00000  0.05    0.40
Q3    1   0.3833  0.7124  0.0720  11.00000  0.05    0.39
Q4    1   0.1049  0.7169  0.6911  11.00000  0.05    0.39
Q5    1   0.7037  0.7483  0.2230  11.00000  0.05    0.39
Q6    1   0.7555  0.7734  0.2973  11.00000  0.05    0.37
;
_shelx_res_checksum              76048
####################################################################### 
# 
# This file contains crystal structure data downloaded from the 
# Cambridge Structural Database (CSD) hosted by the Cambridge 
# Crystallographic Data Centre (CCDC).
# 
# Full information about CCDC data access policies and citation 
# guidelines are available at http://www.ccdc.cam.ac.uk/access/V1 
# 
# Audit and citation data items may have been added by the CCDC. 
# Please retain this information to preserve the provenance of 
# this file and to allow appropriate attribution of the data. 
# 
#######################################################################

data_mo_2687_cg_0m
_database_code_depnum_ccdc_archive 'CCDC 2506353'
loop_
_audit_author_name
_audit_author_address
'Christopher Golz'
;Georg August University Goettingen
Germany
;
_audit_update_record             
;
2025-11-28 deposited with the CCDC.	2026-04-23 downloaded from the CCDC.
;

loop_
_audit_author_email
catherine.olguinellmeier@uni-goettingen.de
'cgolz@gwdg.de '
'malcara@gwdg.de '

_audit_creation_method           
;FinalCif V152 by Daniel Kratzert, Freiburg 2025, 
https://dkratzert.de/finalcif.html
;
_shelx_SHELXL_version_number     2019/3
_chemical_name_systematic        ?
_chemical_name_common            ?
_chemical_formula_sum            'C31 H22 B N'
_chemical_formula_moiety         'C31 H22 B N'
_chemical_formula_weight         419.30
_chemical_melting_point          ?
_chemical_absolute_configuration unk
_space_group_crystal_system      hexagonal
_space_group_IT_number           171
_space_group_name_H-M_alt        'P 62'
_space_group_name_Hall           'P 62'
_shelx_space_group_comment       
;
The symmetry employed for this shelxl refinement is uniquely defined
by the following loop, which should always be used as a source of
symmetry information in preference to the above space-group names.
They are only intended as comments.
;

loop_
_space_group_symop_operation_xyz
'x, y, z'
'-y, x-y, z+2/3'
'-x+y, -x, z+1/3'
'-x, -y, z'
'y, -x+y, z+2/3'
'x-y, x, z+1/3'

_cell_length_a                   20.0698(9)
_cell_length_b                   20.0698(9)
_cell_length_c                   9.2934(5)
_cell_angle_alpha                90
_cell_angle_beta                 90
_cell_angle_gamma                120
_cell_volume                     3241.8(3)
_cell_formula_units_Z            6
_cell_measurement_temperature    100.00
_cell_measurement_reflns_used    4582
_cell_measurement_theta_min      2.49
_cell_measurement_theta_max      22.80
_exptl_crystal_description       block
_exptl_crystal_colour            colourless
_exptl_crystal_recrystallization_method ?
_exptl_crystal_density_meas      ?
_exptl_crystal_density_method    ?
_exptl_crystal_density_diffrn    1.289
_exptl_crystal_F_000             1320
_exptl_crystal_size_max          0.441
_exptl_crystal_size_mid          0.181
_exptl_crystal_size_min          0.16
_exptl_absorpt_coefficient_mu    0.073
_exptl_absorpt_correction_type   numerical
_exptl_absorpt_correction_T_min  0.8221
_exptl_absorpt_correction_T_max  1.0000
_exptl_absorpt_process_details   
;
SADABS-2016/2 (Bruker,2016/2) was used for absorption correction.
wR2(int) was 0.1343 before and 0.0529 after correction.
The Ratio of minimum to maximum transmission is 0.8221.
The \l/2 correction factor is Not present.
;
_exptl_absorpt_special_details   ?
_shelx_estimated_absorpt_T_min   0.968
_shelx_estimated_absorpt_T_max   0.988
_exptl_transmission_factor_min   ?
_exptl_transmission_factor_max   ?
_exptl_special_details           ?
_diffrn_ambient_temperature      100.00
_diffrn_ambient_environment      N~2~
_diffrn_radiation_type           MoK\a
_diffrn_radiation_wavelength     0.71073
_diffrn_radiation_monochromator  'mirror optics'
_diffrn_measurement_ambient_temperature_device_make 'Oxford Cryostream 800'
_diffrn_radiation_probe          x-ray
_diffrn_source                   'microfocus sealed X-ray tube'
_diffrn_source_type              'Incoatec I\ms'
_diffrn_source_voltage           50.0
_diffrn_source_current           1.0
_diffrn_detector                 CPAD
_diffrn_detector_type            'Bruker PHOTON III'
_diffrn_detector_area_resol_mean 7.41
_diffrn_measurement_device       'four-circle diffractometer'
_diffrn_measurement_device_type  'Bruker D8 VENTURE dual wavelength Mo/Cu'
_diffrn_measurement_method       '\w and \f scans'
_diffrn_measurement_specimen_support 'MiTeGen micromount'
_diffrn_reflns_number            119816
_diffrn_reflns_av_unetI/netI     0.0138
_diffrn_reflns_av_R_equivalents  0.0423
_diffrn_reflns_theta_min         2.029
_diffrn_reflns_theta_max         30.576
_diffrn_reflns_theta_full        25.242
_diffrn_reflns_limit_h_min       -28
_diffrn_reflns_limit_h_max       28
_diffrn_reflns_limit_k_min       -28
_diffrn_reflns_limit_k_max       28
_diffrn_reflns_limit_l_min       -13
_diffrn_reflns_limit_l_max       13
_diffrn_standards_number         0
_diffrn_measured_fraction_theta_max 0.999
_diffrn_measured_fraction_theta_full 0.999
_diffrn_reflns_Laue_measured_fraction_max 0.999
_diffrn_reflns_Laue_measured_fraction_full 0.999
_diffrn_reflns_point_group_measured_fraction_max 1.000
_diffrn_reflns_point_group_measured_fraction_full 0.999
_reflns_number_total             6627
_reflns_number_gt                6456
_reflns_threshold_expression     'I > 2\s(I)'
_reflns_Friedel_coverage         0.893
_reflns_Friedel_fraction_max     1.000
_reflns_Friedel_fraction_full    1.000
_reflns_special_details          
;
 Reflections were merged by SHELXL according to the crystal
 class for the calculation of statistics and refinement.
 
 _reflns_Friedel_fraction is defined as the number of unique
 Friedel pairs measured divided by the number that would be
 possible theoretically, ignoring centric projections and
 systematic absences.
;
_computing_data_collection       
'Bruker BIS 8.5.5.6/2024-10-24 and APEX6 2024.9-1'
_computing_cell_refinement       'SAINT V8.41 (?, 2016)'
_computing_data_reduction        'SAINT V8.41 (?, 2016)'
_computing_structure_solution    'SHELXT 2018/2 (Sheldrick, 2018)'
_computing_structure_refinement  'XL  (Sheldrick, 2008)'
_computing_molecular_graphics    'Olex2 1.5 (Dolomanov et al., 2009)'
_computing_publication_material  'Olex2 1.5 (Dolomanov et al., 2009)'
_refine_special_details          ?
_refine_ls_structure_factor_coef Fsqd
_refine_ls_matrix_type           full
_refine_ls_weighting_scheme      calc
_refine_ls_weighting_details     
'w=1/[\s^2^(Fo^2^)+(0.0745P)^2^+0.5222P] where P=(Fo^2^+2Fc^2^)/3'
_atom_sites_solution_primary     dual
_atom_sites_solution_secondary   ?
_atom_sites_solution_hydrogens   geom
_refine_ls_hydrogen_treatment    constr
_refine_ls_number_reflns         6627
_refine_ls_number_parameters     299
_refine_ls_number_restraints     1
_refine_ls_R_factor_all          0.0373
_refine_ls_R_factor_gt           0.0364
_refine_ls_wR_factor_ref         0.1033
_refine_ls_wR_factor_gt          0.1022
_refine_ls_goodness_of_fit_ref   1.023
_refine_ls_restrained_S_all      1.023
_refine_ls_shift/su_max          0.000
_refine_ls_shift/su_mean         0.000
_refine_diff_density_max         0.352
_refine_diff_density_min         -0.167
_refine_diff_density_rms         0.043
_refine_ls_extinction_method     none
_refine_ls_extinction_coef       .
_refine_ls_abs_structure_Flack   -0.9(10)
_refine_ls_abs_structure_details 
;
 Flack x determined using 2996 quotients [(I+)-(I-)]/[(I+)+(I-)]
 (Parsons, Flack and Wagner, Acta Cryst. B69 (2013) 249-259).
;

loop_
_atom_type_symbol
_atom_type_description
_atom_type_scat_dispersion_real
_atom_type_scat_dispersion_imag
_atom_type_scat_source
C C 0.0033 0.0016 'International Tables Vol C Tables 4.2.6.8 and 6.1.1.4'
H H 0.0000 0.0000 'International Tables Vol C Tables 4.2.6.8 and 6.1.1.4'
B B 0.0013 0.0007 'International Tables Vol C Tables 4.2.6.8 and 6.1.1.4'
N N 0.0061 0.0033 'International Tables Vol C Tables 4.2.6.8 and 6.1.1.4'

_geom_special_details            
;
 All esds (except the esd in the dihedral angle between two l.s. planes)
 are estimated using the full covariance matrix.  The cell esds are taken
 into account individually in the estimation of esds in distances, angles
 and torsion angles; correlations between esds in cell parameters are only
 used when they are defined by crystal symmetry.  An approximate (isotropic)
 treatment of cell esds is used for estimating esds involving l.s. planes.
;
_audit_creation_date             2025-06-23
_exptl_crystal_colour_primary    colourless
_diffrn_source_power             0.05
_olex2_refinement_description    
;
1. Fixed Uiso
 At 1.2 times of:
  All C(H) groups
 At 1.5 times of:
  All C(H,H,H) groups
2.a Aromatic/amide H refined with riding coordinates:
 C3(H3), C6(H6), C9(H9), C10(H10), C11(H11), C12(H12), C13(H13), C16(H16),
 C17(H17), C19(H19), C20(H20), C22(H22), C23(H23), C25(H25), C26(H26), C27(H27),
  C28(H28), C30(H30), C31(H31)
2.b Idealised Me refined as rotating group:
 C21(H21A,H21B,H21C)
;

loop_
_atom_site_label
_atom_site_type_symbol
_atom_site_fract_x
_atom_site_fract_y
_atom_site_fract_z
_atom_site_U_iso_or_equiv
_atom_site_adp_type
_atom_site_occupancy
_atom_site_site_symmetry_order
_atom_site_calc_flag
_atom_site_refinement_flags_posn
_atom_site_refinement_flags_adp
_atom_site_refinement_flags_occupancy
_atom_site_disorder_assembly
_atom_site_disorder_group
N1 N 0.41338(7) 0.53225(7) 0.52528(12) 0.0131(2) Uani 1 1 d . . . . .
C1 C 0.39235(7) 0.45348(7) 0.52289(15) 0.0130(2) Uani 1 1 d . . . . .
C2 C 0.36853(8) 0.41017(8) 0.65290(15) 0.0138(2) Uani 1 1 d . . . . .
C3 C 0.34105(8) 0.33116(8) 0.64674(15) 0.0145(2) Uani 1 1 d . . . . .
H3 H 0.322371 0.301800 0.732535 0.017 Uiso 1 1 calc R U . . .
C4 C 0.33987(8) 0.29331(8) 0.51899(16) 0.0144(2) Uani 1 1 d . . . . .
C5 C 0.37378(8) 0.33893(8) 0.39400(15) 0.0137(2) Uani 1 1 d . . . . .
C6 C 0.39970(8) 0.41805(8) 0.39985(15) 0.0138(2) Uani 1 1 d . . . . .
H6 H 0.423122 0.448552 0.316885 0.017 Uiso 1 1 calc R U . . .
C7 C 0.38063(8) 0.30319(8) 0.26264(15) 0.0149(2) Uani 1 1 d . . . . .
C8 C 0.35594(8) 0.22349(8) 0.26491(16) 0.0168(3) Uani 1 1 d . . . . .
C9 C 0.35977(9) 0.18706(9) 0.13739(18) 0.0209(3) Uani 1 1 d . . . . .
H9 H 0.343305 0.133695 0.138796 0.025 Uiso 1 1 calc R U . . .
C10 C 0.38698(9) 0.22781(9) 0.01143(18) 0.0220(3) Uani 1 1 d . . . . .
H10 H 0.388671 0.202541 -0.073776 0.026 Uiso 1 1 calc R U . . .
C11 C 0.41227(9) 0.30695(9) 0.00918(17) 0.0201(3) Uani 1 1 d . . . . .
H11 H 0.431642 0.335251 -0.077543 0.024 Uiso 1 1 calc R U . . .
C12 C 0.40914(8) 0.34379(8) 0.13223(16) 0.0175(3) Uani 1 1 d . . . . .
H12 H 0.426440 0.397322 0.129143 0.021 Uiso 1 1 calc R U . . .
C13 C 0.32278(8) 0.17977(8) 0.39346(18) 0.0175(3) Uani 1 1 d . . . . .
H13 H 0.308067 0.126831 0.394091 0.021 Uiso 1 1 calc R U . . .
C14 C 0.31151(8) 0.21098(8) 0.51465(16) 0.0158(2) Uani 1 1 d . . . . .
C15 C 0.26765(8) 0.16070(8) 0.63734(16) 0.0167(3) Uani 1 1 d . . . . .
C16 C 0.20610(9) 0.16526(8) 0.69720(16) 0.0184(3) Uani 1 1 d . . . . .
H16 H 0.193518 0.201690 0.660034 0.022 Uiso 1 1 calc R U . . .
C17 C 0.16296(9) 0.11764(9) 0.80987(18) 0.0210(3) Uani 1 1 d . . . . .
H17 H 0.121913 0.122405 0.849522 0.025 Uiso 1 1 calc R U . . .
C18 C 0.17955(10) 0.06277(9) 0.86528(18) 0.0240(3) Uani 1 1 d . . . . .
C19 C 0.23959(11) 0.05680(10) 0.8041(2) 0.0261(3) Uani 1 1 d . . . . .
H19 H 0.250960 0.019135 0.839196 0.031 Uiso 1 1 calc R U . . .
C20 C 0.28348(9) 0.10519(9) 0.69188(19) 0.0217(3) Uani 1 1 d . . . . .
H20 H 0.324479 0.100328 0.652270 0.026 Uiso 1 1 calc R U . . .
C21 C 0.13344(14) 0.01287(12) 0.9905(2) 0.0372(4) Uani 1 1 d . . . . .
H21A H 0.157595 0.038706 1.081065 0.056 Uiso 1 1 calc R U . . .
H21B H 0.131926 -0.036639 0.985545 0.056 Uiso 1 1 calc R U . . .
H21C H 0.080901 0.004222 0.986147 0.056 Uiso 1 1 calc R U . . .
C22 C 0.37907(8) 0.44824(8) 0.79025(15) 0.0161(2) Uani 1 1 d . . . . .
H22 H 0.358960 0.418330 0.875087 0.019 Uiso 1 1 calc R U . . .
C23 C 0.41727(8) 0.52599(8) 0.79914(16) 0.0170(3) Uani 1 1 d . . . . .
H23 H 0.431805 0.550708 0.890195 0.020 Uiso 1 1 calc R U . . .
C24 C 0.40922(7) 0.56964(8) 0.39897(15) 0.0138(2) Uani 1 1 d . . . . .
C25 C 0.36456(8) 0.52907(8) 0.27874(15) 0.0160(2) Uani 1 1 d . . . . .
H25 H 0.336307 0.474429 0.280667 0.019 Uiso 1 1 calc R U . . .
C26 C 0.36120(9) 0.56768(9) 0.15757(16) 0.0190(3) Uani 1 1 d . . . . .
H26 H 0.331079 0.539094 0.077422 0.023 Uiso 1 1 calc R U . . .
C27 C 0.40161(9) 0.64826(9) 0.15175(17) 0.0211(3) Uani 1 1 d . . . . .
H27 H 0.401183 0.674490 0.066969 0.025 Uiso 1 1 calc R U . . .
C28 C 0.44194(9) 0.68857(9) 0.27160(17) 0.0193(3) Uani 1 1 d . . . . .
H28 H 0.468152 0.743201 0.269471 0.023 Uiso 1 1 calc R U . . .
C29 C 0.44553(8) 0.65118(8) 0.39754(16) 0.0156(2) Uani 1 1 d . . . . .
C30 C 0.48099(9) 0.69567(8) 0.52526(17) 0.0185(3) Uani 1 1 d . . . . .
H30 H 0.508988 0.750224 0.519256 0.022 Uiso 1 1 calc R U . . .
C31 C 0.47519(9) 0.66133(8) 0.65345(17) 0.0189(3) Uani 1 1 d . . . . .
H31 H 0.494781 0.691344 0.738298 0.023 Uiso 1 1 calc R U . . .
B1 B 0.43688(9) 0.57385(9) 0.66040(17) 0.0151(3) Uani 1 1 d . . . . .

loop_
_atom_site_aniso_label
_atom_site_aniso_U_11
_atom_site_aniso_U_22
_atom_site_aniso_U_33
_atom_site_aniso_U_23
_atom_site_aniso_U_13
_atom_site_aniso_U_12
N1 0.0143(5) 0.0120(5) 0.0139(5) -0.0001(4) -0.0001(4) 0.0073(4)
C1 0.0123(5) 0.0126(5) 0.0145(5) -0.0004(4) -0.0001(4) 0.0066(4)
C2 0.0148(5) 0.0145(5) 0.0138(6) -0.0005(4) 0.0001(4) 0.0085(4)
C3 0.0151(5) 0.0139(5) 0.0148(6) 0.0003(4) -0.0003(4) 0.0075(4)
C4 0.0140(5) 0.0128(5) 0.0173(6) -0.0002(4) -0.0003(5) 0.0074(4)
C5 0.0132(5) 0.0145(5) 0.0147(5) -0.0014(4) -0.0004(4) 0.0079(4)
C6 0.0140(5) 0.0142(5) 0.0136(6) -0.0005(4) 0.0001(4) 0.0074(4)
C7 0.0141(5) 0.0166(6) 0.0158(6) -0.0029(5) -0.0009(4) 0.0089(5)
C8 0.0159(6) 0.0170(6) 0.0188(6) -0.0043(5) -0.0019(5) 0.0091(5)
C9 0.0231(7) 0.0199(6) 0.0224(7) -0.0070(5) -0.0024(5) 0.0127(5)
C10 0.0252(7) 0.0252(7) 0.0194(7) -0.0082(6) -0.0026(6) 0.0155(6)
C11 0.0223(6) 0.0248(7) 0.0162(6) -0.0025(5) -0.0001(5) 0.0140(6)
C12 0.0190(6) 0.0189(6) 0.0167(6) -0.0020(5) -0.0003(5) 0.0111(5)
C13 0.0185(6) 0.0137(5) 0.0211(6) -0.0029(5) -0.0015(5) 0.0086(5)
C14 0.0161(6) 0.0135(5) 0.0189(6) -0.0004(5) -0.0011(5) 0.0081(5)
C15 0.0185(6) 0.0126(5) 0.0194(6) 0.0003(5) -0.0021(5) 0.0081(5)
C16 0.0205(6) 0.0158(6) 0.0206(7) 0.0028(5) 0.0005(5) 0.0103(5)
C17 0.0231(7) 0.0184(6) 0.0208(7) 0.0031(5) 0.0024(6) 0.0098(5)
C18 0.0312(8) 0.0187(6) 0.0201(7) 0.0033(5) -0.0005(6) 0.0109(6)
C19 0.0338(8) 0.0204(7) 0.0282(8) 0.0039(6) -0.0029(7) 0.0167(6)
C20 0.0253(7) 0.0184(6) 0.0262(7) 0.0003(5) -0.0031(6) 0.0143(6)
C21 0.0523(12) 0.0325(9) 0.0277(9) 0.0143(7) 0.0099(8) 0.0219(9)
C22 0.0186(6) 0.0188(6) 0.0128(6) 0.0003(5) 0.0011(5) 0.0107(5)
C23 0.0199(6) 0.0190(6) 0.0139(6) -0.0019(5) -0.0009(5) 0.0111(5)
C24 0.0128(5) 0.0154(5) 0.0154(6) 0.0019(5) 0.0021(4) 0.0088(5)
C25 0.0148(5) 0.0187(6) 0.0159(6) 0.0002(5) 0.0001(5) 0.0094(5)
C26 0.0196(6) 0.0253(7) 0.0165(6) 0.0018(5) 0.0010(5) 0.0145(6)
C27 0.0252(7) 0.0264(7) 0.0186(7) 0.0061(5) 0.0039(5) 0.0181(6)
C28 0.0211(6) 0.0185(6) 0.0220(7) 0.0059(5) 0.0054(5) 0.0127(5)
C29 0.0154(5) 0.0151(6) 0.0187(6) 0.0022(5) 0.0029(5) 0.0094(5)
C30 0.0188(6) 0.0132(5) 0.0245(7) -0.0011(5) -0.0001(5) 0.0087(5)
C31 0.0211(6) 0.0157(6) 0.0212(7) -0.0042(5) -0.0031(5) 0.0103(5)
B1 0.0162(6) 0.0155(6) 0.0156(7) -0.0024(5) -0.0017(5) 0.0094(5)

loop_
_geom_bond_atom_site_label_1
_geom_bond_atom_site_label_2
_geom_bond_distance
_geom_bond_site_symmetry_2
_geom_bond_publ_flag
N1 C1 1.4181(17) . ?
N1 C24 1.4179(18) . ?
N1 B1 1.4500(19) . ?
C1 C2 1.4241(18) . ?
C1 C6 1.3928(18) . ?
C2 C3 1.3956(18) . ?
C2 C22 1.4478(19) . ?
C3 H3 0.9500 . ?
C3 C4 1.4033(19) . ?
C4 C5 1.4240(19) . ?
C4 C14 1.4544(18) . ?
C5 C6 1.4031(18) . ?
C5 C7 1.4568(19) . ?
C6 H6 0.9500 . ?
C7 C8 1.4185(19) . ?
C7 C12 1.412(2) . ?
C8 C9 1.415(2) . ?
C8 C13 1.434(2) . ?
C9 H9 0.9500 . ?
C9 C10 1.375(2) . ?
C10 H10 0.9500 . ?
C10 C11 1.405(2) . ?
C11 H11 0.9500 . ?
C11 C12 1.380(2) . ?
C12 H12 0.9500 . ?
C13 H13 0.9500 . ?
C13 C14 1.361(2) . ?
C14 C15 1.485(2) . ?
C15 C16 1.399(2) . ?
C15 C20 1.3973(19) . ?
C16 H16 0.9500 . ?
C16 C17 1.390(2) . ?
C17 H17 0.9500 . ?
C17 C18 1.398(2) . ?
C18 C19 1.391(3) . ?
C18 C21 1.512(2) . ?
C19 H19 0.9500 . ?
C19 C20 1.397(2) . ?
C20 H20 0.9500 . ?
C21 H21A 0.9800 . ?
C21 H21B 0.9800 . ?
C21 H21C 0.9800 . ?
C22 H22 0.9500 . ?
C22 C23 1.354(2) . ?
C23 H23 0.9500 . ?
C23 B1 1.537(2) . ?
C24 C25 1.4089(19) . ?
C24 C29 1.4202(18) . ?
C25 H25 0.9500 . ?
C25 C26 1.388(2) . ?
C26 H26 0.9500 . ?
C26 C27 1.402(2) . ?
C27 H27 0.9500 . ?
C27 C28 1.377(2) . ?
C28 H28 0.9500 . ?
C28 C29 1.411(2) . ?
C29 C30 1.441(2) . ?
C30 H30 0.9500 . ?
C30 C31 1.352(2) . ?
C31 H31 0.9500 . ?
C31 B1 1.526(2) . ?

loop_
_geom_angle_atom_site_label_1
_geom_angle_atom_site_label_2
_geom_angle_atom_site_label_3
_geom_angle
_geom_angle_site_symmetry_1
_geom_angle_site_symmetry_3
_geom_angle_publ_flag
C1 N1 B1 119.03(11) . . ?
C24 N1 C1 120.90(11) . . ?
C24 N1 B1 120.03(11) . . ?
N1 C1 C2 119.28(12) . . ?
C6 C1 N1 122.25(12) . . ?
C6 C1 C2 118.29(12) . . ?
C1 C2 C22 120.67(12) . . ?
C3 C2 C1 118.69(12) . . ?
C3 C2 C22 120.41(12) . . ?
C2 C3 H3 118.7 . . ?
C2 C3 C4 122.68(12) . . ?
C4 C3 H3 118.7 . . ?
C3 C4 C5 117.95(12) . . ?
C3 C4 C14 121.98(13) . . ?
C5 C4 C14 119.84(12) . . ?
C4 C5 C7 119.96(12) . . ?
C6 C5 C4 118.92(12) . . ?
C6 C5 C7 121.11(13) . . ?
C1 C6 C5 122.38(13) . . ?
C1 C6 H6 118.8 . . ?
C5 C6 H6 118.8 . . ?
C8 C7 C5 118.49(13) . . ?
C12 C7 C5 123.09(12) . . ?
C12 C7 C8 118.41(13) . . ?
C7 C8 C13 119.73(12) . . ?
C9 C8 C7 119.46(14) . . ?
C9 C8 C13 120.68(13) . . ?
C8 C9 H9 119.5 . . ?
C10 C9 C8 120.92(13) . . ?
C10 C9 H9 119.5 . . ?
C9 C10 H10 120.1 . . ?
C9 C10 C11 119.77(14) . . ?
C11 C10 H10 120.1 . . ?
C10 C11 H11 119.8 . . ?
C12 C11 C10 120.38(14) . . ?
C12 C11 H11 119.8 . . ?
C7 C12 H12 119.5 . . ?
C11 C12 C7 121.05(13) . . ?
C11 C12 H12 119.5 . . ?
C8 C13 H13 118.6 . . ?
C14 C13 C8 122.74(12) . . ?
C14 C13 H13 118.6 . . ?
C4 C14 C15 120.87(12) . . ?
C13 C14 C4 119.01(13) . . ?
C13 C14 C15 120.06(12) . . ?
C16 C15 C14 120.24(12) . . ?
C20 C15 C14 121.77(13) . . ?
C20 C15 C16 117.91(14) . . ?
C15 C16 H16 119.3 . . ?
C17 C16 C15 121.43(13) . . ?
C17 C16 H16 119.3 . . ?
C16 C17 H17 119.8 . . ?
C16 C17 C18 120.47(15) . . ?
C18 C17 H17 119.8 . . ?
C17 C18 C21 119.80(16) . . ?
C19 C18 C17 118.35(15) . . ?
C19 C18 C21 121.84(16) . . ?
C18 C19 H19 119.4 . . ?
C18 C19 C20 121.18(15) . . ?
C20 C19 H19 119.4 . . ?
C15 C20 H20 119.7 . . ?
C19 C20 C15 120.63(15) . . ?
C19 C20 H20 119.7 . . ?
C18 C21 H21A 109.5 . . ?
C18 C21 H21B 109.5 . . ?
C18 C21 H21C 109.5 . . ?
H21A C21 H21B 109.5 . . ?
H21A C21 H21C 109.5 . . ?
H21B C21 H21C 109.5 . . ?
C2 C22 H22 119.6 . . ?
C23 C22 C2 120.73(13) . . ?
C23 C22 H22 119.6 . . ?
C22 C23 H23 120.3 . . ?
C22 C23 B1 119.32(13) . . ?
B1 C23 H23 120.3 . . ?
N1 C24 C29 119.04(13) . . ?
C25 C24 N1 122.65(12) . . ?
C25 C24 C29 118.05(13) . . ?
C24 C25 H25 119.5 . . ?
C26 C25 C24 121.02(13) . . ?
C26 C25 H25 119.5 . . ?
C25 C26 H26 119.5 . . ?
C25 C26 C27 120.93(14) . . ?
C27 C26 H26 119.5 . . ?
C26 C27 H27 120.7 . . ?
C28 C27 C26 118.54(14) . . ?
C28 C27 H27 120.7 . . ?
C27 C28 H28 119.0 . . ?
C27 C28 C29 121.99(14) . . ?
C29 C28 H28 119.0 . . ?
C24 C29 C30 121.07(13) . . ?
C28 C29 C24 119.16(14) . . ?
C28 C29 C30 119.62(13) . . ?
C29 C30 H30 119.3 . . ?
C31 C30 C29 121.33(13) . . ?
C31 C30 H30 119.3 . . ?
C30 C31 H31 120.3 . . ?
C30 C31 B1 119.30(13) . . ?
B1 C31 H31 120.4 . . ?
N1 B1 C23 117.31(12) . . ?
N1 B1 C31 117.23(13) . . ?
C31 B1 C23 125.38(13) . . ?

loop_
_geom_torsion_atom_site_label_1
_geom_torsion_atom_site_label_2
_geom_torsion_atom_site_label_3
_geom_torsion_atom_site_label_4
_geom_torsion
_geom_torsion_site_symmetry_1
_geom_torsion_site_symmetry_2
_geom_torsion_site_symmetry_3
_geom_torsion_site_symmetry_4
_geom_torsion_publ_flag
N1 C1 C2 C3 173.98(12) . . . . ?
N1 C1 C2 C22 -11.54(19) . . . . ?
N1 C1 C6 C5 -175.23(12) . . . . ?
N1 C24 C25 C26 179.25(13) . . . . ?
N1 C24 C29 C28 179.56(12) . . . . ?
N1 C24 C29 C30 -4.94(19) . . . . ?
C1 N1 C24 C25 19.15(19) . . . . ?
C1 N1 C24 C29 -166.85(12) . . . . ?
C1 N1 B1 C23 -16.01(18) . . . . ?
C1 N1 B1 C31 167.16(12) . . . . ?
C1 C2 C3 C4 3.6(2) . . . . ?
C1 C2 C22 C23 -5.4(2) . . . . ?
C2 C1 C6 C5 9.8(2) . . . . ?
C2 C3 C4 C5 5.0(2) . . . . ?
C2 C3 C4 C14 179.57(13) . . . . ?
C2 C22 C23 B1 10.9(2) . . . . ?
C3 C2 C22 C23 169.03(13) . . . . ?
C3 C4 C5 C6 -6.31(19) . . . . ?
C3 C4 C5 C7 174.08(12) . . . . ?
C3 C4 C14 C13 -169.92(13) . . . . ?
C3 C4 C14 C15 12.9(2) . . . . ?
C4 C5 C6 C1 -1.1(2) . . . . ?
C4 C5 C7 C8 -2.65(19) . . . . ?
C4 C5 C7 C12 175.92(13) . . . . ?
C4 C14 C15 C16 48.9(2) . . . . ?
C4 C14 C15 C20 -134.30(15) . . . . ?
C5 C4 C14 C13 4.5(2) . . . . ?
C5 C4 C14 C15 -172.64(13) . . . . ?
C5 C7 C8 C9 177.99(13) . . . . ?
C5 C7 C8 C13 2.06(19) . . . . ?
C5 C7 C12 C11 -177.88(13) . . . . ?
C6 C1 C2 C3 -10.86(19) . . . . ?
C6 C1 C2 C22 163.62(13) . . . . ?
C6 C5 C7 C8 177.74(12) . . . . ?
C6 C5 C7 C12 -3.7(2) . . . . ?
C7 C5 C6 C1 178.53(12) . . . . ?
C7 C8 C9 C10 -0.1(2) . . . . ?
C7 C8 C13 C14 2.0(2) . . . . ?
C8 C7 C12 C11 0.7(2) . . . . ?
C8 C9 C10 C11 0.8(2) . . . . ?
C8 C13 C14 C4 -5.3(2) . . . . ?
C8 C13 C14 C15 171.91(13) . . . . ?
C9 C8 C13 C14 -173.89(14) . . . . ?
C9 C10 C11 C12 -0.7(2) . . . . ?
C10 C11 C12 C7 0.0(2) . . . . ?
C12 C7 C8 C9 -0.6(2) . . . . ?
C12 C7 C8 C13 -176.57(13) . . . . ?
C13 C8 C9 C10 175.81(14) . . . . ?
C13 C14 C15 C16 -128.17(15) . . . . ?
C13 C14 C15 C20 48.6(2) . . . . ?
C14 C4 C5 C6 179.04(12) . . . . ?
C14 C4 C5 C7 -0.58(19) . . . . ?
C14 C15 C16 C17 178.49(14) . . . . ?
C14 C15 C20 C19 -177.73(15) . . . . ?
C15 C16 C17 C18 -0.9(2) . . . . ?
C16 C15 C20 C19 -0.9(2) . . . . ?
C16 C17 C18 C19 -0.5(2) . . . . ?
C16 C17 C18 C21 178.36(17) . . . . ?
C17 C18 C19 C20 1.2(3) . . . . ?
C18 C19 C20 C15 -0.5(3) . . . . ?
C20 C15 C16 C17 1.6(2) . . . . ?
C21 C18 C19 C20 -177.64(18) . . . . ?
C22 C2 C3 C4 -170.88(13) . . . . ?
C22 C23 B1 N1 -0.4(2) . . . . ?
C22 C23 B1 C31 176.13(14) . . . . ?
C24 N1 C1 C2 -155.96(12) . . . . ?
C24 N1 C1 C6 29.07(18) . . . . ?
C24 N1 B1 C23 161.92(12) . . . . ?
C24 N1 B1 C31 -14.92(19) . . . . ?
C24 C25 C26 C27 -0.6(2) . . . . ?
C24 C29 C30 C31 -5.8(2) . . . . ?
C25 C24 C29 C28 -6.17(19) . . . . ?
C25 C24 C29 C30 169.34(13) . . . . ?
C25 C26 C27 C28 -3.0(2) . . . . ?
C26 C27 C28 C29 1.9(2) . . . . ?
C27 C28 C29 C24 2.7(2) . . . . ?
C27 C28 C29 C30 -172.87(14) . . . . ?
C28 C29 C30 C31 169.68(14) . . . . ?
C29 C24 C25 C26 5.19(19) . . . . ?
C29 C30 C31 B1 5.8(2) . . . . ?
C30 C31 B1 N1 4.3(2) . . . . ?
C30 C31 B1 C23 -172.21(14) . . . . ?
B1 N1 C1 C2 21.94(18) . . . . ?
B1 N1 C1 C6 -153.02(13) . . . . ?
B1 N1 C24 C25 -158.73(13) . . . . ?
B1 N1 C24 C29 15.27(18) . . . . ?

_olex2_submission_special_instructions 'No special instructions were received'
_shelx_res_file                  
;
TITL mo_2687_cg_0m_a.res in P6(2)
    mo_2687_cg_0m.res
    created by SHELXL-2019/3 at 16:28:23 on 23-Jun-2025
REM Old TITL mo_2687_CG_0m in P64 #172
REM SHELXT solution in P6(2): R1 0.082, Rweak 0.023, Alpha 0.002
REM <I/s> 1.830 for 8 systematic absences, Orientation as input
REM Flack x = -0.123 ( 1.833 ) from 2020 Parsons' quotients
REM Formula found by SHELXT: C32 N
CELL 0.71073 20.0698 20.0698 9.2934 90 90 120
ZERR 6 0.0009 0.0009 0.0005 0 0 0
LATT -1
SYMM -Y,+X-Y,0.667+Z
SYMM +Y-X,-X,0.333+Z
SYMM -X,-Y,+Z
SYMM +Y,-X+Y,0.667+Z
SYMM -Y+X,+X,0.333+Z
SFAC C H B N
UNIT 186 132 6 6

L.S. 4
PLAN  5
SIZE 0.16 0.181 0.441
TEMP -173.15
CONF
BOND
list 4
fmap 2
acta
MORE -1
BOND $H
REM <olex2.extras>
REM <HklSrc "%.\\mo_2687_CG_0m.hkl">
REM </olex2.extras>

WGHT    0.074500    0.522200
FVAR       0.48459
N1    4    0.413380    0.532255    0.525282    11.00000    0.01428    0.01201 =
         0.01391   -0.00013   -0.00007    0.00726
C1    1    0.392349    0.453476    0.522891    11.00000    0.01231    0.01261 =
         0.01454   -0.00037   -0.00006    0.00664
C2    1    0.368534    0.410175    0.652901    11.00000    0.01482    0.01448 =
         0.01383   -0.00049    0.00006    0.00855
C3    1    0.341046    0.331160    0.646744    11.00000    0.01515    0.01389 =
         0.01480    0.00031   -0.00034    0.00754
AFIX  43
H3    2    0.322371    0.301800    0.732535    11.00000   -1.20000
AFIX   0
C4    1    0.339866    0.293306    0.518991    11.00000    0.01398    0.01278 =
         0.01731   -0.00016   -0.00025    0.00741
C5    1    0.373780    0.338929    0.394001    11.00000    0.01316    0.01447 =
         0.01472   -0.00141   -0.00037    0.00787
C6    1    0.399704    0.418046    0.399852    11.00000    0.01396    0.01424 =
         0.01362   -0.00047    0.00014    0.00742
AFIX  43
H6    2    0.423122    0.448552    0.316885    11.00000   -1.20000
AFIX   0
C7    1    0.380633    0.303195    0.262636    11.00000    0.01407    0.01656 =
         0.01583   -0.00289   -0.00090    0.00887
C8    1    0.355940    0.223489    0.264910    11.00000    0.01587    0.01697 =
         0.01878   -0.00426   -0.00192    0.00908
C9    1    0.359766    0.187058    0.137390    11.00000    0.02311    0.01987 =
         0.02239   -0.00702   -0.00243    0.01265
AFIX  43
H9    2    0.343305    0.133695    0.138796    11.00000   -1.20000
AFIX   0
C10   1    0.386978    0.227805    0.011429    11.00000    0.02523    0.02519 =
         0.01939   -0.00822   -0.00258    0.01553
AFIX  43
H10   2    0.388671    0.202541   -0.073776    11.00000   -1.20000
AFIX   0
C11   1    0.412273    0.306945    0.009176    11.00000    0.02229    0.02482 =
         0.01620   -0.00247   -0.00015    0.01404
AFIX  43
H11   2    0.431642    0.335251   -0.077543    11.00000   -1.20000
AFIX   0
C12   1    0.409141    0.343794    0.132233    11.00000    0.01903    0.01895 =
         0.01674   -0.00199   -0.00030    0.01108
AFIX  43
H12   2    0.426440    0.397322    0.129143    11.00000   -1.20000
AFIX   0
C13   1    0.322782    0.179775    0.393457    11.00000    0.01847    0.01367 =
         0.02111   -0.00285   -0.00151    0.00858
AFIX  43
H13   2    0.308067    0.126831    0.394091    11.00000   -1.20000
AFIX   0
C14   1    0.311505    0.210979    0.514648    11.00000    0.01610    0.01355 =
         0.01886   -0.00040   -0.00112    0.00814
C15   1    0.267651    0.160696    0.637341    11.00000    0.01849    0.01258 =
         0.01944    0.00026   -0.00213    0.00810
C16   1    0.206105    0.165256    0.697198    11.00000    0.02046    0.01582 =
         0.02064    0.00283    0.00053    0.01027
AFIX  43
H16   2    0.193518    0.201690    0.660034    11.00000   -1.20000
AFIX   0
C17   1    0.162963    0.117639    0.809872    11.00000    0.02312    0.01836 =
         0.02075    0.00313    0.00239    0.00982
AFIX  43
H17   2    0.121913    0.122405    0.849522    11.00000   -1.20000
AFIX   0
C18   1    0.179554    0.062766    0.865283    11.00000    0.03122    0.01867 =
         0.02009    0.00330   -0.00051    0.01091
C19   1    0.239594    0.056801    0.804069    11.00000    0.03379    0.02043 =
         0.02815    0.00388   -0.00286    0.01670
AFIX  43
H19   2    0.250960    0.019135    0.839196    11.00000   -1.20000
AFIX   0
C20   1    0.283478    0.105193    0.691879    11.00000    0.02525    0.01836 =
         0.02619    0.00032   -0.00306    0.01435
AFIX  43
H20   2    0.324479    0.100328    0.652270    11.00000   -1.20000
AFIX   0
C21   1    0.133435    0.012872    0.990534    11.00000    0.05234    0.03248 =
         0.02768    0.01425    0.00992    0.02190
AFIX 137
H21A  2    0.157595    0.038706    1.081065    11.00000   -1.50000
H21B  2    0.131926   -0.036639    0.985545    11.00000   -1.50000
H21C  2    0.080901    0.004222    0.986147    11.00000   -1.50000
AFIX   0
C22   1    0.379071    0.448239    0.790254    11.00000    0.01858    0.01883 =
         0.01283    0.00032    0.00107    0.01075
AFIX  43
H22   2    0.358960    0.418330    0.875087    11.00000   -1.20000
AFIX   0
C23   1    0.417271    0.525994    0.799139    11.00000    0.01985    0.01903 =
         0.01394   -0.00187   -0.00088    0.01107
AFIX  43
H23   2    0.431805    0.550708    0.890195    11.00000   -1.20000
AFIX   0
C24   1    0.409223    0.569640    0.398970    11.00000    0.01279    0.01539 =
         0.01545    0.00191    0.00210    0.00876
C25   1    0.364558    0.529066    0.278744    11.00000    0.01481    0.01866 =
         0.01595    0.00020    0.00012    0.00944
AFIX  43
H25   2    0.336307    0.474429    0.280667    11.00000   -1.20000
AFIX   0
C26   1    0.361197    0.567680    0.157569    11.00000    0.01963    0.02527 =
         0.01648    0.00185    0.00095    0.01446
AFIX  43
H26   2    0.331079    0.539094    0.077422    11.00000   -1.20000
AFIX   0
C27   1    0.401612    0.648263    0.151752    11.00000    0.02518    0.02637 =
         0.01858    0.00608    0.00387    0.01808
AFIX  43
H27   2    0.401183    0.674490    0.066969    11.00000   -1.20000
AFIX   0
C28   1    0.441944    0.688570    0.271601    11.00000    0.02109    0.01846 =
         0.02198    0.00586    0.00536    0.01268
AFIX  43
H28   2    0.468152    0.743201    0.269471    11.00000   -1.20000
AFIX   0
C29   1    0.445533    0.651181    0.397542    11.00000    0.01539    0.01514 =
         0.01867    0.00222    0.00287    0.00935
C30   1    0.480986    0.695667    0.525264    11.00000    0.01884    0.01324 =
         0.02445   -0.00108   -0.00008    0.00869
AFIX  43
H30   2    0.508988    0.750224    0.519256    11.00000   -1.20000
AFIX   0
C31   1    0.475195    0.661325    0.653447    11.00000    0.02108    0.01574 =
         0.02123   -0.00415   -0.00305    0.01033
AFIX  43
H31   2    0.494781    0.691344    0.738298    11.00000   -1.20000
AFIX   0
B1    3    0.436875    0.573855    0.660401    11.00000    0.01620    0.01554 =
         0.01557   -0.00237   -0.00170    0.00940
HKLF 4


REM  mo_2687_cg_0m_a.res in P6(2)
REM wR2 = 0.1033, GooF = S = 1.023, Restrained GooF = 1.023 for all data
REM R1 = 0.0364 for 6456 Fo > 4sig(Fo) and 0.0373 for all 6627 data
REM 299 parameters refined using 1 restraints

END

WGHT      0.0745      0.5222

REM Highest difference peak  0.352,  deepest hole -0.167,  1-sigma level  0.043
Q1    1   0.3808  0.4334  0.7186  11.00000  0.05    0.35
Q2    1   0.3541  0.3162  0.4580  11.00000  0.05    0.33
Q3    1   0.3844  0.4336  0.5893  11.00000  0.05    0.33
Q4    1   0.4255  0.5491  0.5924  11.00000  0.05    0.32
Q5    1   0.4249  0.6117  0.4044  11.00000  0.05    0.32
;
_shelx_res_checksum              87925
####################################################################### 
# 
# This file contains crystal structure data downloaded from the 
# Cambridge Structural Database (CSD) hosted by the Cambridge 
# Crystallographic Data Centre (CCDC).
# 
# Full information about CCDC data access policies and citation 
# guidelines are available at http://www.ccdc.cam.ac.uk/access/V1 
# 
# Audit and citation data items may have been added by the CCDC. 
# Please retain this information to preserve the provenance of 
# this file and to allow appropriate attribution of the data. 
# 
#######################################################################

data_2692_p21c
_database_code_depnum_ccdc_archive 'CCDC 2506351'
loop_
_audit_author_name
_audit_author_address
'Christopher Golz'
;Georg August University Goettingen
Germany
;
_audit_update_record             
;
2025-11-28 deposited with the CCDC.	2026-04-23 downloaded from the CCDC.
;

loop_
_audit_author_email
catherine.olguinellmeier@uni-goettingen.de
'cgolz@gwdg.de '
'malcara@gwdg.de '

_audit_creation_method           
;FinalCif V152 by Daniel Kratzert, Freiburg 2025, 
https://dkratzert.de/finalcif.html
;
_shelx_SHELXL_version_number     2019/3
_chemical_name_systematic        ?
_chemical_name_common            ?
_chemical_formula_sum            'C31 H19 B F3 N'
_chemical_formula_moiety         'C31 H19 B F3 N'
_chemical_formula_weight         473.28
_chemical_melting_point          ?
_space_group_crystal_system      monoclinic
_space_group_IT_number           14
_space_group_name_H-M_alt        'P 1 21/c 1'
_space_group_name_Hall           '-P 2ybc'
_shelx_space_group_comment       
;
The symmetry employed for this shelxl refinement is uniquely defined
by the following loop, which should always be used as a source of
symmetry information in preference to the above space-group names.
They are only intended as comments.
;

loop_
_space_group_symop_operation_xyz
'x, y, z'
'-x, y+1/2, -z+1/2'
'-x, -y, -z'
'x, -y-1/2, z-1/2'

_cell_length_a                   21.3134(10)
_cell_length_b                   14.1947(6)
_cell_length_c                   7.4674(3)
_cell_angle_alpha                90
_cell_angle_beta                 94.591(2)
_cell_angle_gamma                90
_cell_volume                     2251.92(17)
_cell_formula_units_Z            4
_cell_measurement_temperature    100.00
_cell_measurement_reflns_used    9950
_cell_measurement_theta_min      2.39
_cell_measurement_theta_max      30.48
_exptl_crystal_description       needle
_exptl_crystal_colour            colourless
_exptl_crystal_recrystallization_method ?
_exptl_crystal_density_meas      ?
_exptl_crystal_density_method    ?
_exptl_crystal_density_diffrn    1.396
_exptl_crystal_F_000             976
_exptl_crystal_size_max          0.649
_exptl_crystal_size_mid          0.067
_exptl_crystal_size_min          0.053
_exptl_absorpt_coefficient_mu    0.098
_exptl_absorpt_correction_type   numerical
_exptl_absorpt_correction_T_min  0.7121
_exptl_absorpt_correction_T_max  0.7461
_exptl_absorpt_process_details   
;
SADABS-2016/2 (Bruker,2016/2) was used for absorption correction.
wR2(int) was 0.1437 before and 0.0449 after correction.
The Ratio of minimum to maximum transmission is 0.9544.
The \l/2 correction factor is Not present.
;
_exptl_absorpt_special_details   ?
_shelx_estimated_absorpt_T_min   0.939
_shelx_estimated_absorpt_T_max   0.995
_exptl_transmission_factor_min   ?
_exptl_transmission_factor_max   ?
_exptl_special_details           ?
_diffrn_ambient_temperature      100.00
_diffrn_ambient_environment      N~2~
_diffrn_radiation_type           MoK\a
_diffrn_radiation_wavelength     0.71073
_diffrn_radiation_monochromator  'mirror optics'
_diffrn_measurement_ambient_temperature_device_make 'Oxford Cryostream 800'
_diffrn_radiation_probe          x-ray
_diffrn_source                   'microfocus sealed X-ray tube'
_diffrn_source_type              'Incoatec I\ms'
_diffrn_source_voltage           50.0
_diffrn_source_current           1.4
_diffrn_detector                 CPAD
_diffrn_detector_type            'Bruker PHOTON III'
_diffrn_detector_area_resol_mean 7.41
_diffrn_measurement_device       'four-circle diffractometer'
_diffrn_measurement_device_type  'Bruker D8 VENTURE dual wavelength Mo/Ag'
_diffrn_measurement_method       '\w and \f scans'
_diffrn_measurement_specimen_support 'MiTeGen micromount'
_diffrn_reflns_number            78638
_diffrn_reflns_av_unetI/netI     0.0207
_diffrn_reflns_av_R_equivalents  0.0448
_diffrn_reflns_theta_min         1.917
_diffrn_reflns_theta_max         30.521
_diffrn_reflns_theta_full        25.242
_diffrn_reflns_limit_h_min       -30
_diffrn_reflns_limit_h_max       30
_diffrn_reflns_limit_k_min       -20
_diffrn_reflns_limit_k_max       19
_diffrn_reflns_limit_l_min       -9
_diffrn_reflns_limit_l_max       10
_diffrn_standards_number         0
_diffrn_measured_fraction_theta_max 0.999
_diffrn_measured_fraction_theta_full 1.000
_diffrn_reflns_Laue_measured_fraction_max 0.999
_diffrn_reflns_Laue_measured_fraction_full 1.000
_diffrn_reflns_point_group_measured_fraction_max 0.999
_diffrn_reflns_point_group_measured_fraction_full 1.000
_reflns_number_total             6887
_reflns_number_gt                5774
_reflns_threshold_expression     'I > 2\s(I)'
_reflns_Friedel_coverage         0.000
_reflns_Friedel_fraction_max     .
_reflns_Friedel_fraction_full    .
_reflns_special_details          
;
 Reflections were merged by SHELXL according to the crystal
 class for the calculation of statistics and refinement.
 
 _reflns_Friedel_fraction is defined as the number of unique
 Friedel pairs measured divided by the number that would be
 possible theoretically, ignoring centric projections and
 systematic absences.
;
_computing_data_collection       
'Bruker BIS 8.5.5.6/2024-10-24 and APEX6 2024.9-1'
_computing_cell_refinement       'SAINT V8.41 (?, 2016)'
_computing_data_reduction        'SAINT V8.41 (?, 2016)'
_computing_structure_solution    'SHELXT 2018/2 (Sheldrick, 2018)'
_computing_structure_refinement  'XL  (Sheldrick, 2008)'
_computing_molecular_graphics    'Olex2 1.5 (Dolomanov et al., 2009)'
_computing_publication_material  'Olex2 1.5 (Dolomanov et al., 2009)'
_refine_special_details          ?
_refine_ls_structure_factor_coef Fsqd
_refine_ls_matrix_type           full
_refine_ls_weighting_scheme      calc
_refine_ls_weighting_details     
'w=1/[\s^2^(Fo^2^)+(0.0541P)^2^+0.8505P] where P=(Fo^2^+2Fc^2^)/3'
_atom_sites_solution_primary     dual
_atom_sites_solution_secondary   ?
_atom_sites_solution_hydrogens   difmap
_refine_ls_hydrogen_treatment    refall
_refine_ls_number_reflns         6887
_refine_ls_number_parameters     401
_refine_ls_number_restraints     0
_refine_ls_R_factor_all          0.0505
_refine_ls_R_factor_gt           0.0400
_refine_ls_wR_factor_ref         0.1087
_refine_ls_wR_factor_gt          0.1005
_refine_ls_goodness_of_fit_ref   1.042
_refine_ls_restrained_S_all      1.042
_refine_ls_shift/su_max          0.001
_refine_ls_shift/su_mean         0.000
_refine_diff_density_max         0.431
_refine_diff_density_min         -0.293
_refine_diff_density_rms         0.051
_refine_ls_extinction_method     none
_refine_ls_extinction_coef       .

loop_
_atom_type_symbol
_atom_type_description
_atom_type_scat_dispersion_real
_atom_type_scat_dispersion_imag
_atom_type_scat_source
C C 0.0033 0.0016 'International Tables Vol C Tables 4.2.6.8 and 6.1.1.4'
H H 0.0000 0.0000 'International Tables Vol C Tables 4.2.6.8 and 6.1.1.4'
B B 0.0013 0.0007 'International Tables Vol C Tables 4.2.6.8 and 6.1.1.4'
N N 0.0061 0.0033 'International Tables Vol C Tables 4.2.6.8 and 6.1.1.4'
F F 0.0171 0.0103 'International Tables Vol C Tables 4.2.6.8 and 6.1.1.4'

_geom_special_details            
;
 All esds (except the esd in the dihedral angle between two l.s. planes)
 are estimated using the full covariance matrix.  The cell esds are taken
 into account individually in the estimation of esds in distances, angles
 and torsion angles; correlations between esds in cell parameters are only
 used when they are defined by crystal symmetry.  An approximate (isotropic)
 treatment of cell esds is used for estimating esds involving l.s. planes.
;
_audit_creation_date             2025-06-24
_exptl_crystal_colour_primary    colourless

loop_
_exptl_crystal_face_index_h
_exptl_crystal_face_index_k
_exptl_crystal_face_index_l
_exptl_crystal_face_perp_dist
1.00 -1.00 -2.00 0.1700
2.00 0.00 -1.00 0.1390
-2.00 2.00 -1.00 0.1250
1.00 2.00 0.00 0.0210
0.00 -1.00 0.00 0.0100
-1.00 2.00 0.00 0.0340
-1.00 1.00 0.00 0.0360
1.00 -1.00 0.00 0.0010
-1.00 0.00 0.00 0.0250
1.00 0.00 0.00 0.0080
-2.00 0.00 1.00 0.2880
2.00 -2.00 1.00 0.1850
-1.00 1.00 2.00 0.3160
-2.00 1.00 2.00 0.3090

_diffrn_source_power             0.07
_olex2_refinement_description    
;
;

loop_
_atom_site_label
_atom_site_type_symbol
_atom_site_fract_x
_atom_site_fract_y
_atom_site_fract_z
_atom_site_U_iso_or_equiv
_atom_site_adp_type
_atom_site_occupancy
_atom_site_site_symmetry_order
_atom_site_calc_flag
_atom_site_refinement_flags_posn
_atom_site_refinement_flags_adp
_atom_site_refinement_flags_occupancy
_atom_site_disorder_assembly
_atom_site_disorder_group
F1 F 0.49520(4) 0.64825(6) 0.98226(10) 0.02854(17) Uani 1 1 d . . . . .
F2 F 0.45649(3) 0.67537(6) 0.71242(10) 0.02693(16) Uani 1 1 d . . . . .
F3 F 0.52220(4) 0.77333(5) 0.84473(11) 0.02856(17) Uani 1 1 d . . . . .
N1 N 0.77194(4) -0.03312(6) 0.61814(11) 0.01224(16) Uani 1 1 d . . . . .
C1 C 0.50971(5) 0.68150(8) 0.82136(15) 0.0196(2) Uani 1 1 d . . . . .
C2 C 0.56317(5) 0.62761(7) 0.75247(14) 0.01568(19) Uani 1 1 d . . . . .
C3 C 0.62303(5) 0.66662(7) 0.76072(15) 0.0176(2) Uani 1 1 d . . . . .
H3 H 0.6301(7) 0.7299(11) 0.808(2) 0.025(4) Uiso 1 1 d . . . . .
C4 C 0.67304(5) 0.61337(7) 0.70821(15) 0.01693(19) Uani 1 1 d . . . . .
H4 H 0.7145(8) 0.6395(11) 0.717(2) 0.028(4) Uiso 1 1 d . . . . .
C5 C 0.66342(5) 0.52101(7) 0.64750(13) 0.01460(18) Uani 1 1 d . . . . .
C6 C 0.60257(5) 0.48270(7) 0.63800(14) 0.0177(2) Uani 1 1 d . . . . .
H6 H 0.5950(7) 0.4178(11) 0.597(2) 0.023(4) Uiso 1 1 d . . . . .
C7 C 0.55269(5) 0.53578(8) 0.69143(15) 0.0183(2) Uani 1 1 d . . . . .
H7 H 0.5108(8) 0.5079(11) 0.685(2) 0.027(4) Uiso 1 1 d . . . . .
C8 C 0.71604(5) 0.46754(7) 0.59661(14) 0.01583(19) Uani 1 1 d . . . . .
C9 C 0.76115(5) 0.42522(7) 0.55209(13) 0.01476(18) Uani 1 1 d . . . . .
C10 C 0.81798(5) 0.38709(7) 0.49178(13) 0.01346(18) Uani 1 1 d . . . . .
C11 C 0.82624(5) 0.29090(7) 0.45044(13) 0.01292(17) Uani 1 1 d . . . . .
C12 C 0.77725(5) 0.21852(7) 0.47152(13) 0.01260(17) Uani 1 1 d . . . . .
C13 C 0.79601(5) 0.12996(7) 0.53404(13) 0.01262(17) Uani 1 1 d . . . . .
H13 H 0.8402(7) 0.1188(10) 0.5702(18) 0.014(3) Uiso 1 1 d . . . . .
C14 C 0.75250(5) 0.05796(7) 0.55874(12) 0.01225(17) Uani 1 1 d . . . . .
C15 C 0.68764(5) 0.07972(7) 0.54067(13) 0.01320(18) Uani 1 1 d . . . . .
C16 C 0.66917(5) 0.16827(7) 0.46915(14) 0.01482(18) Uani 1 1 d . . . . .
H16 H 0.6242(7) 0.1813(10) 0.449(2) 0.017(3) Uiso 1 1 d . . . . .
C17 C 0.71251(5) 0.23579(7) 0.43033(13) 0.01432(18) Uani 1 1 d . . . . .
H17 H 0.6985(7) 0.2951(10) 0.3771(19) 0.017(3) Uiso 1 1 d . . . . .
C18 C 0.64190(5) 0.01530(7) 0.60393(14) 0.01556(19) Uani 1 1 d . . . . .
H18 H 0.5976(7) 0.0326(10) 0.5813(19) 0.017(3) Uiso 1 1 d . . . . .
C19 C 0.66015(5) -0.06283(7) 0.69796(14) 0.01638(19) Uani 1 1 d . . . . .
H19 H 0.6273(7) -0.1021(11) 0.748(2) 0.025(4) Uiso 1 1 d . . . . .
C20 C 0.88406(5) 0.26385(7) 0.38873(14) 0.01544(19) Uani 1 1 d . . . . .
H20 H 0.8906(7) 0.1977(11) 0.353(2) 0.025(4) Uiso 1 1 d . . . . .
C21 C 0.93199(5) 0.32825(8) 0.36833(15) 0.0186(2) Uani 1 1 d . . . . .
H21 H 0.9708(8) 0.3087(11) 0.321(2) 0.027(4) Uiso 1 1 d . . . . .
C22 C 0.92359(5) 0.42257(8) 0.41026(15) 0.0187(2) Uani 1 1 d . . . . .
H22 H 0.9570(8) 0.4696(11) 0.397(2) 0.028(4) Uiso 1 1 d . . . . .
C23 C 0.86718(5) 0.45138(7) 0.47219(14) 0.01612(19) Uani 1 1 d . . . . .
H23 H 0.8599(7) 0.5188(10) 0.5001(19) 0.017(3) Uiso 1 1 d . . . . .
C24 C 0.83241(5) -0.06721(7) 0.58625(13) 0.01297(18) Uani 1 1 d . . . . .
C25 C 0.86546(5) -0.03436(7) 0.44294(14) 0.01497(19) Uani 1 1 d . . . . .
H25 H 0.8455(7) 0.0081(10) 0.3572(19) 0.017(3) Uiso 1 1 d . . . . .
C26 C 0.92583(5) -0.06544(8) 0.42066(15) 0.0182(2) Uani 1 1 d . . . . .
H26 H 0.9487(7) -0.0407(11) 0.321(2) 0.025(4) Uiso 1 1 d . . . . .
C27 C 0.95511(5) -0.13116(8) 0.53952(16) 0.0202(2) Uani 1 1 d . . . . .
H27 H 0.9993(8) -0.1502(11) 0.525(2) 0.027(4) Uiso 1 1 d . . . . .
C28 C 0.92105(5) -0.16992(7) 0.67086(15) 0.0186(2) Uani 1 1 d . . . . .
H28 H 0.9393(7) -0.2187(11) 0.751(2) 0.024(4) Uiso 1 1 d . . . . .
C29 C 0.85885(5) -0.14164(7) 0.69327(14) 0.01508(19) Uani 1 1 d . . . . .
C30 C 0.82162(5) -0.19175(7) 0.81583(14) 0.0172(2) Uani 1 1 d . . . . .
H30 H 0.8422(7) -0.2399(11) 0.888(2) 0.024(4) Uiso 1 1 d . . . . .
C31 C 0.75946(5) -0.17409(7) 0.82102(14) 0.0171(2) Uani 1 1 d . . . . .
H31 H 0.7360(7) -0.2125(11) 0.901(2) 0.025(4) Uiso 1 1 d . . . . .
B1 B 0.72956(5) -0.09084(8) 0.71470(15) 0.0147(2) Uani 1 1 d . . . . .

loop_
_atom_site_aniso_label
_atom_site_aniso_U_11
_atom_site_aniso_U_22
_atom_site_aniso_U_33
_atom_site_aniso_U_23
_atom_site_aniso_U_13
_atom_site_aniso_U_12
F1 0.0249(4) 0.0391(4) 0.0230(3) 0.0020(3) 0.0104(3) 0.0047(3)
F2 0.0161(3) 0.0331(4) 0.0311(4) -0.0012(3) -0.0012(3) 0.0057(3)
F3 0.0245(4) 0.0198(3) 0.0423(4) -0.0067(3) 0.0085(3) 0.0041(3)
N1 0.0134(4) 0.0095(3) 0.0139(4) -0.0005(3) 0.0013(3) 0.0006(3)
C1 0.0163(5) 0.0211(5) 0.0218(5) -0.0004(4) 0.0029(4) 0.0022(4)
C2 0.0150(4) 0.0163(5) 0.0160(4) 0.0005(3) 0.0023(3) 0.0023(3)
C3 0.0183(5) 0.0133(4) 0.0217(5) -0.0007(4) 0.0048(4) 0.0004(4)
C4 0.0161(5) 0.0140(4) 0.0212(5) 0.0000(4) 0.0051(4) -0.0004(4)
C5 0.0171(4) 0.0136(4) 0.0133(4) 0.0014(3) 0.0025(3) 0.0022(3)
C6 0.0195(5) 0.0145(5) 0.0189(5) -0.0021(4) 0.0002(4) -0.0006(4)
C7 0.0159(5) 0.0194(5) 0.0192(5) -0.0015(4) 0.0003(4) -0.0018(4)
C8 0.0197(5) 0.0133(4) 0.0146(4) 0.0009(3) 0.0022(4) 0.0004(4)
C9 0.0193(5) 0.0112(4) 0.0138(4) 0.0010(3) 0.0011(3) -0.0002(3)
C10 0.0157(4) 0.0124(4) 0.0121(4) 0.0014(3) 0.0003(3) 0.0010(3)
C11 0.0146(4) 0.0117(4) 0.0123(4) 0.0013(3) 0.0000(3) 0.0014(3)
C12 0.0143(4) 0.0122(4) 0.0114(4) -0.0008(3) 0.0013(3) 0.0010(3)
C13 0.0132(4) 0.0120(4) 0.0126(4) -0.0009(3) 0.0007(3) 0.0013(3)
C14 0.0149(4) 0.0108(4) 0.0110(4) -0.0009(3) 0.0005(3) 0.0011(3)
C15 0.0143(4) 0.0126(4) 0.0126(4) -0.0022(3) 0.0006(3) 0.0000(3)
C16 0.0139(4) 0.0149(4) 0.0154(4) -0.0016(3) -0.0003(3) 0.0021(3)
C17 0.0157(4) 0.0124(4) 0.0146(4) -0.0005(3) -0.0006(3) 0.0026(3)
C18 0.0138(4) 0.0159(4) 0.0172(4) -0.0031(4) 0.0021(3) -0.0016(3)
C19 0.0168(4) 0.0146(4) 0.0182(5) -0.0019(4) 0.0042(4) -0.0028(4)
C20 0.0160(4) 0.0132(4) 0.0172(4) 0.0012(3) 0.0021(3) 0.0030(3)
C21 0.0147(4) 0.0187(5) 0.0228(5) 0.0035(4) 0.0036(4) 0.0024(4)
C22 0.0170(5) 0.0169(5) 0.0221(5) 0.0026(4) 0.0013(4) -0.0026(4)
C23 0.0187(5) 0.0131(4) 0.0165(4) 0.0015(3) 0.0008(4) -0.0002(4)
C24 0.0137(4) 0.0108(4) 0.0144(4) -0.0021(3) 0.0006(3) 0.0004(3)
C25 0.0169(4) 0.0126(4) 0.0155(4) 0.0001(3) 0.0020(3) 0.0015(3)
C26 0.0176(5) 0.0159(5) 0.0215(5) -0.0001(4) 0.0050(4) 0.0012(4)
C27 0.0171(5) 0.0178(5) 0.0258(5) 0.0001(4) 0.0027(4) 0.0042(4)
C28 0.0203(5) 0.0136(5) 0.0215(5) 0.0008(4) 0.0001(4) 0.0042(4)
C29 0.0181(5) 0.0110(4) 0.0160(4) -0.0008(3) 0.0004(4) 0.0012(3)
C30 0.0229(5) 0.0114(4) 0.0174(5) 0.0014(3) 0.0015(4) 0.0008(4)
C31 0.0221(5) 0.0121(4) 0.0173(5) 0.0003(3) 0.0033(4) -0.0021(4)
B1 0.0176(5) 0.0115(5) 0.0151(5) -0.0016(4) 0.0023(4) -0.0017(4)

loop_
_geom_bond_atom_site_label_1
_geom_bond_atom_site_label_2
_geom_bond_distance
_geom_bond_site_symmetry_2
_geom_bond_publ_flag
F1 C1 1.3496(13) . ?
F2 C1 1.3447(13) . ?
F3 C1 1.3391(13) . ?
N1 C14 1.4179(12) . ?
N1 C24 1.4146(12) . ?
N1 B1 1.4531(14) . ?
C1 C2 1.4973(15) . ?
C2 C3 1.3876(15) . ?
C2 C7 1.3930(15) . ?
C3 H3 0.974(16) . ?
C3 C4 1.3886(14) . ?
C4 H4 0.955(17) . ?
C4 C5 1.3968(14) . ?
C5 C6 1.4029(15) . ?
C5 C8 1.4306(14) . ?
C6 H6 0.979(16) . ?
C6 C7 1.3873(15) . ?
C7 H7 0.975(17) . ?
C8 C9 1.2028(15) . ?
C9 C10 1.4318(14) . ?
C10 C11 1.4140(14) . ?
C10 C23 1.4066(14) . ?
C11 C12 1.4821(14) . ?
C11 C20 1.4033(14) . ?
C12 C13 1.3886(13) . ?
C12 C17 1.4110(14) . ?
C13 H13 0.972(14) . ?
C13 C14 1.4021(13) . ?
C14 C15 1.4124(13) . ?
C15 C16 1.4094(14) . ?
C15 C18 1.4433(14) . ?
C16 H16 0.977(15) . ?
C16 C17 1.3779(14) . ?
C17 H17 0.968(15) . ?
C18 H18 0.978(15) . ?
C18 C19 1.3531(15) . ?
C19 H19 0.992(16) . ?
C19 B1 1.5271(16) . ?
C20 H20 0.989(16) . ?
C20 C21 1.3884(15) . ?
C21 H21 0.965(16) . ?
C21 C22 1.3898(16) . ?
C22 H22 0.986(17) . ?
C22 C23 1.3841(15) . ?
C23 H23 0.994(15) . ?
C24 C25 1.4069(14) . ?
C24 C29 1.4143(14) . ?
C25 H25 0.955(15) . ?
C25 C26 1.3827(14) . ?
C26 H26 0.990(16) . ?
C26 C27 1.3995(15) . ?
C27 H27 0.993(16) . ?
C27 C28 1.3804(16) . ?
C28 H28 0.975(16) . ?
C28 C29 1.4079(15) . ?
C29 C30 1.4455(15) . ?
C30 H30 0.956(16) . ?
C30 C31 1.3521(16) . ?
C31 H31 0.976(16) . ?
C31 B1 1.5336(16) . ?

loop_
_geom_angle_atom_site_label_1
_geom_angle_atom_site_label_2
_geom_angle_atom_site_label_3
_geom_angle
_geom_angle_site_symmetry_1
_geom_angle_site_symmetry_3
_geom_angle_publ_flag
C14 N1 B1 119.45(8) . . ?
C24 N1 C14 120.43(8) . . ?
C24 N1 B1 120.11(8) . . ?
F1 C1 C2 111.23(9) . . ?
F2 C1 F1 105.89(9) . . ?
F2 C1 C2 112.79(9) . . ?
F3 C1 F1 106.36(9) . . ?
F3 C1 F2 106.92(9) . . ?
F3 C1 C2 113.16(9) . . ?
C3 C2 C1 120.21(10) . . ?
C3 C2 C7 120.70(10) . . ?
C7 C2 C1 118.95(9) . . ?
C2 C3 H3 119.9(9) . . ?
C2 C3 C4 119.61(10) . . ?
C4 C3 H3 120.4(9) . . ?
C3 C4 H4 119.8(10) . . ?
C3 C4 C5 120.43(10) . . ?
C5 C4 H4 119.8(10) . . ?
C4 C5 C6 119.42(9) . . ?
C4 C5 C8 119.10(9) . . ?
C6 C5 C8 121.48(9) . . ?
C5 C6 H6 120.6(9) . . ?
C7 C6 C5 120.10(10) . . ?
C7 C6 H6 119.3(9) . . ?
C2 C7 H7 121.2(10) . . ?
C6 C7 C2 119.73(10) . . ?
C6 C7 H7 119.0(10) . . ?
C9 C8 C5 177.90(11) . . ?
C8 C9 C10 172.17(11) . . ?
C11 C10 C9 123.85(9) . . ?
C23 C10 C9 116.35(9) . . ?
C23 C10 C11 119.80(9) . . ?
C10 C11 C12 123.03(9) . . ?
C20 C11 C10 117.63(9) . . ?
C20 C11 C12 119.33(9) . . ?
C13 C12 C11 118.48(9) . . ?
C13 C12 C17 118.74(9) . . ?
C17 C12 C11 122.78(9) . . ?
C12 C13 H13 119.1(8) . . ?
C12 C13 C14 121.90(9) . . ?
C14 C13 H13 118.8(8) . . ?
C13 C14 N1 121.74(9) . . ?
C13 C14 C15 118.73(9) . . ?
C15 C14 N1 119.24(9) . . ?
C14 C15 C18 120.78(9) . . ?
C16 C15 C14 118.21(9) . . ?
C16 C15 C18 120.90(9) . . ?
C15 C16 H16 118.0(8) . . ?
C17 C16 C15 121.90(9) . . ?
C17 C16 H16 120.1(8) . . ?
C12 C17 H17 120.3(8) . . ?
C16 C17 C12 119.58(9) . . ?
C16 C17 H17 120.1(8) . . ?
C15 C18 H18 116.9(8) . . ?
C19 C18 C15 121.03(9) . . ?
C19 C18 H18 122.0(8) . . ?
C18 C19 H19 118.4(9) . . ?
C18 C19 B1 119.49(9) . . ?
B1 C19 H19 122.1(9) . . ?
C11 C20 H20 119.7(9) . . ?
C21 C20 C11 121.95(9) . . ?
C21 C20 H20 118.3(9) . . ?
C20 C21 H21 120.7(10) . . ?
C20 C21 C22 120.02(10) . . ?
C22 C21 H21 119.2(10) . . ?
C21 C22 H22 121.5(9) . . ?
C23 C22 C21 119.41(10) . . ?
C23 C22 H22 119.1(9) . . ?
C10 C23 H23 118.2(8) . . ?
C22 C23 C10 121.19(10) . . ?
C22 C23 H23 120.6(8) . . ?
C25 C24 N1 122.22(9) . . ?
C25 C24 C29 118.44(9) . . ?
C29 C24 N1 119.18(9) . . ?
C24 C25 H25 119.7(8) . . ?
C26 C25 C24 120.87(9) . . ?
C26 C25 H25 119.4(8) . . ?
C25 C26 H26 119.8(9) . . ?
C25 C26 C27 120.55(10) . . ?
C27 C26 H26 119.6(9) . . ?
C26 C27 H27 119.5(9) . . ?
C28 C27 C26 118.88(10) . . ?
C28 C27 H27 121.6(9) . . ?
C27 C28 H28 120.8(9) . . ?
C27 C28 C29 121.64(10) . . ?
C29 C28 H28 117.6(9) . . ?
C24 C29 C30 120.76(9) . . ?
C28 C29 C24 118.83(9) . . ?
C28 C29 C30 120.31(9) . . ?
C29 C30 H30 117.4(9) . . ?
C31 C30 C29 121.04(10) . . ?
C31 C30 H30 121.5(9) . . ?
C30 C31 H31 117.7(9) . . ?
C30 C31 B1 119.71(10) . . ?
B1 C31 H31 122.4(9) . . ?
N1 B1 C19 116.69(9) . . ?
N1 B1 C31 116.25(9) . . ?
C19 B1 C31 127.06(9) . . ?

loop_
_geom_torsion_atom_site_label_1
_geom_torsion_atom_site_label_2
_geom_torsion_atom_site_label_3
_geom_torsion_atom_site_label_4
_geom_torsion
_geom_torsion_site_symmetry_1
_geom_torsion_site_symmetry_2
_geom_torsion_site_symmetry_3
_geom_torsion_site_symmetry_4
_geom_torsion_publ_flag
F1 C1 C2 C3 -103.88(12) . . . . ?
F1 C1 C2 C7 71.91(13) . . . . ?
F2 C1 C2 C3 137.33(10) . . . . ?
F2 C1 C2 C7 -46.89(14) . . . . ?
F3 C1 C2 C3 15.78(15) . . . . ?
F3 C1 C2 C7 -168.43(10) . . . . ?
N1 C14 C15 C16 -175.49(8) . . . . ?
N1 C14 C15 C18 8.22(14) . . . . ?
N1 C24 C25 C26 176.63(9) . . . . ?
N1 C24 C29 C28 -174.78(9) . . . . ?
N1 C24 C29 C30 8.93(14) . . . . ?
C1 C2 C3 C4 175.45(10) . . . . ?
C1 C2 C7 C6 -175.86(10) . . . . ?
C2 C3 C4 C5 -0.06(16) . . . . ?
C3 C2 C7 C6 -0.10(16) . . . . ?
C3 C4 C5 C6 0.72(16) . . . . ?
C3 C4 C5 C8 -179.18(10) . . . . ?
C4 C5 C6 C7 -1.08(16) . . . . ?
C5 C6 C7 C2 0.77(16) . . . . ?
C7 C2 C3 C4 -0.26(16) . . . . ?
C8 C5 C6 C7 178.82(10) . . . . ?
C9 C10 C11 C12 -2.20(15) . . . . ?
C9 C10 C11 C20 178.55(9) . . . . ?
C9 C10 C23 C22 -178.30(10) . . . . ?
C10 C11 C12 C13 -141.71(10) . . . . ?
C10 C11 C12 C17 38.46(14) . . . . ?
C10 C11 C20 C21 0.06(15) . . . . ?
C11 C10 C23 C22 1.00(15) . . . . ?
C11 C12 C13 C14 179.56(9) . . . . ?
C11 C12 C17 C16 -173.88(9) . . . . ?
C11 C20 C21 C22 0.31(16) . . . . ?
C12 C11 C20 C21 -179.23(9) . . . . ?
C12 C13 C14 N1 178.33(9) . . . . ?
C12 C13 C14 C15 -7.92(14) . . . . ?
C13 C12 C17 C16 6.29(14) . . . . ?
C13 C14 C15 C16 10.60(14) . . . . ?
C13 C14 C15 C18 -165.69(9) . . . . ?
C14 N1 C24 C25 -25.47(14) . . . . ?
C14 N1 C24 C29 159.29(9) . . . . ?
C14 N1 B1 C19 17.83(13) . . . . ?
C14 N1 B1 C31 -162.78(9) . . . . ?
C14 C15 C16 C17 -5.13(15) . . . . ?
C14 C15 C18 C19 6.70(15) . . . . ?
C15 C16 C17 C12 -3.41(15) . . . . ?
C15 C18 C19 B1 -8.77(15) . . . . ?
C16 C15 C18 C19 -169.49(10) . . . . ?
C17 C12 C13 C14 -0.60(14) . . . . ?
C18 C15 C16 C17 171.15(9) . . . . ?
C18 C19 B1 N1 -3.26(15) . . . . ?
C18 C19 B1 C31 177.42(10) . . . . ?
C20 C11 C12 C13 37.53(13) . . . . ?
C20 C11 C12 C17 -142.30(10) . . . . ?
C20 C21 C22 C23 -0.02(17) . . . . ?
C21 C22 C23 C10 -0.63(16) . . . . ?
C23 C10 C11 C12 178.56(9) . . . . ?
C23 C10 C11 C20 -0.69(14) . . . . ?
C24 N1 C14 C13 -25.76(13) . . . . ?
C24 N1 C14 C15 160.52(9) . . . . ?
C24 N1 B1 C19 -163.10(9) . . . . ?
C24 N1 B1 C31 16.28(13) . . . . ?
C24 C25 C26 C27 0.67(16) . . . . ?
C24 C29 C30 C31 5.38(16) . . . . ?
C25 C24 C29 C28 9.79(14) . . . . ?
C25 C24 C29 C30 -166.49(9) . . . . ?
C25 C26 C27 C28 4.98(17) . . . . ?
C26 C27 C28 C29 -3.09(17) . . . . ?
C27 C28 C29 C24 -4.34(16) . . . . ?
C27 C28 C29 C30 171.96(10) . . . . ?
C28 C29 C30 C31 -170.85(10) . . . . ?
C29 C24 C25 C26 -8.09(15) . . . . ?
C29 C30 C31 B1 -8.39(16) . . . . ?
C30 C31 B1 N1 -2.18(15) . . . . ?
C30 C31 B1 C19 177.14(10) . . . . ?
B1 N1 C14 C13 153.30(9) . . . . ?
B1 N1 C14 C15 -20.42(13) . . . . ?
B1 N1 C24 C25 155.47(10) . . . . ?
B1 N1 C24 C29 -19.77(13) . . . . ?

_olex2_submission_special_instructions 'No special instructions were received'
_shelx_res_file                  
;
TITL 2692_p21c_a.res in P2(1)/c
    2692_p21c.res
    created by SHELXL-2019/3 at 09:41:19 on 24-Jun-2025
REM Old TITL 2692_P21c in P2(1)/c
REM SHELXT solution in P2(1)/c: R1 0.106, Rweak 0.003, Alpha 0.018
REM <I/s> 0.335 for 205 systematic absences, Orientation as input
REM Formula found by SHELXT: C31 N2 F3
CELL 0.71073 21.3134 14.1947 7.4674 90 94.591 90
ZERR 4 0.001 0.0006 0.0003 0 0.002 0
LATT 1
SYMM -X,0.5+Y,0.5-Z
SFAC C H B N F
UNIT 124 76 4 4 12

L.S. 4
PLAN  5
SIZE 0.053 0.067 0.649
TEMP -173.15
CONF
BOND
list 4
fmap 2
MORE -1
BOND $H
ACTA
REM <olex2.extras>
REM <HklSrc "%.\\2692_P21c.hkl">
REM </olex2.extras>

WGHT    0.054100    0.850500
FVAR       0.42186
F1    5    0.495199    0.648249    0.982261    11.00000    0.02492    0.03905 =
         0.02303    0.00197    0.01043    0.00472
F2    5    0.456491    0.675373    0.712416    11.00000    0.01608    0.03310 =
         0.03111   -0.00123   -0.00117    0.00574
F3    5    0.522200    0.773334    0.844733    11.00000    0.02454    0.01981 =
         0.04226   -0.00671    0.00852    0.00412
N1    4    0.771938   -0.033119    0.618139    11.00000    0.01339    0.00948 =
         0.01389   -0.00050    0.00128    0.00060
C1    1    0.509707    0.681500    0.821357    11.00000    0.01627    0.02106 =
         0.02179   -0.00044    0.00287    0.00225
C2    1    0.563168    0.627610    0.752472    11.00000    0.01497    0.01626 =
         0.01597    0.00046    0.00230    0.00229
C3    1    0.623028    0.666616    0.760717    11.00000    0.01827    0.01327 =
         0.02169   -0.00074    0.00485    0.00037
H3    2    0.630083    0.729939    0.808424    11.00000    0.02503
C4    1    0.673038    0.613367    0.708207    11.00000    0.01614    0.01404 =
         0.02119    0.00000    0.00505   -0.00037
H4    2    0.714476    0.639511    0.716523    11.00000    0.02788
C5    1    0.663421    0.521013    0.647501    11.00000    0.01708    0.01364 =
         0.01327    0.00138    0.00252    0.00224
C6    1    0.602568    0.482704    0.638003    11.00000    0.01949    0.01448 =
         0.01893   -0.00212    0.00022   -0.00065
H6    2    0.595031    0.417766    0.597453    11.00000    0.02322
C7    1    0.552693    0.535780    0.691429    11.00000    0.01594    0.01939 =
         0.01925   -0.00146    0.00028   -0.00183
H7    2    0.510777    0.507879    0.684979    11.00000    0.02737
C8    1    0.716042    0.467541    0.596610    11.00000    0.01967    0.01331 =
         0.01463    0.00094    0.00216    0.00040
C9    1    0.761151    0.425223    0.552094    11.00000    0.01927    0.01115 =
         0.01381    0.00102    0.00107   -0.00018
C10   1    0.817976    0.387088    0.491782    11.00000    0.01573    0.01239 =
         0.01214    0.00140    0.00026    0.00099
C11   1    0.826236    0.290895    0.450442    11.00000    0.01459    0.01171 =
         0.01230    0.00132    0.00001    0.00136
C12   1    0.777248    0.218520    0.471522    11.00000    0.01427    0.01215 =
         0.01140   -0.00081    0.00128    0.00101
C13   1    0.796012    0.129960    0.534044    11.00000    0.01322    0.01200 =
         0.01259   -0.00093    0.00074    0.00130
H13   2    0.840240    0.118843    0.570183    11.00000    0.01415
C14   1    0.752501    0.057959    0.558744    11.00000    0.01494    0.01077 =
         0.01098   -0.00091    0.00053    0.00111
C15   1    0.687636    0.079720    0.540673    11.00000    0.01434    0.01256 =
         0.01261   -0.00217    0.00062   -0.00001
C16   1    0.669167    0.168269    0.469147    11.00000    0.01386    0.01490 =
         0.01544   -0.00157   -0.00034    0.00211
H16   2    0.624172    0.181320    0.448567    11.00000    0.01745
C17   1    0.712506    0.235788    0.430330    11.00000    0.01566    0.01244 =
         0.01458   -0.00052   -0.00064    0.00264
H17   2    0.698492    0.295077    0.377080    11.00000    0.01736
C18   1    0.641901    0.015302    0.603930    11.00000    0.01377    0.01587 =
         0.01720   -0.00310    0.00213   -0.00157
H18   2    0.597550    0.032626    0.581316    11.00000    0.01691
C19   1    0.660154   -0.062833    0.697963    11.00000    0.01676    0.01462 =
         0.01820   -0.00195    0.00418   -0.00280
H19   2    0.627322   -0.102063    0.748353    11.00000    0.02522
C20   1    0.884056    0.263849    0.388734    11.00000    0.01598    0.01323 =
         0.01724    0.00117    0.00214    0.00297
H20   2    0.890595    0.197732    0.352979    11.00000    0.02537
C21   1    0.931993    0.328246    0.368326    11.00000    0.01470    0.01871 =
         0.02277    0.00348    0.00362    0.00245
H21   2    0.970784    0.308748    0.321017    11.00000    0.02702
C22   1    0.923590    0.422567    0.410260    11.00000    0.01696    0.01686 =
         0.02213    0.00259    0.00126   -0.00258
H22   2    0.956977    0.469582    0.397038    11.00000    0.02792
C23   1    0.867178    0.451381    0.472191    11.00000    0.01866    0.01312 =
         0.01649    0.00153    0.00078   -0.00024
H23   2    0.859874    0.518753    0.500061    11.00000    0.01700
C24   1    0.832411   -0.067207    0.586245    11.00000    0.01368    0.01078 =
         0.01438   -0.00215    0.00061    0.00044
C25   1    0.865463   -0.034361    0.442943    11.00000    0.01693    0.01259 =
         0.01551    0.00007    0.00197    0.00154
H25   2    0.845477    0.008143    0.357224    11.00000    0.01675
C26   1    0.925828   -0.065442    0.420665    11.00000    0.01757    0.01589 =
         0.02155   -0.00007    0.00500    0.00125
H26   2    0.948724   -0.040651    0.320548    11.00000    0.02497
C27   1    0.955111   -0.131156    0.539524    11.00000    0.01711    0.01776 =
         0.02581    0.00008    0.00273    0.00416
H27   2    0.999272   -0.150194    0.525365    11.00000    0.02661
C28   1    0.921050   -0.169916    0.670863    11.00000    0.02032    0.01363 =
         0.02152    0.00079    0.00015    0.00422
H28   2    0.939297   -0.218742    0.750814    11.00000    0.02350
C29   1    0.858848   -0.141637    0.693271    11.00000    0.01811    0.01096 =
         0.01602   -0.00084    0.00045    0.00115
C30   1    0.821622   -0.191755    0.815833    11.00000    0.02290    0.01140 =
         0.01739    0.00138    0.00152    0.00078
H30   2    0.842199   -0.239875    0.888262    11.00000    0.02352
C31   1    0.759456   -0.174090    0.821018    11.00000    0.02205    0.01212 =
         0.01731    0.00034    0.00329   -0.00214
H31   2    0.736027   -0.212534    0.901123    11.00000    0.02535
B1    3    0.729556   -0.090838    0.714700    11.00000    0.01758    0.01148 =
         0.01509   -0.00163    0.00229   -0.00169
HKLF 4


REM  2692_p21c_a.res in P2(1)/c
REM wR2 = 0.1087, GooF = S = 1.042, Restrained GooF = 1.042 for all data
REM R1 = 0.0400 for 5774 Fo > 4sig(Fo) and 0.0505 for all 6887 data
REM 401 parameters refined using 0 restraints

END

WGHT      0.0541      0.8506

REM Highest difference peak  0.431,  deepest hole -0.293,  1-sigma level  0.051
Q1    1   0.8556  0.2802  0.4265  11.00000  0.05    0.43
Q2    1   0.5386  0.6531  0.7793  11.00000  0.05    0.41
Q3    1   0.6929 -0.0786  0.7008  11.00000  0.05    0.37
Q4    1   0.8393 -0.1628  0.7619  11.00000  0.05    0.37
Q5    1   0.7205  0.0670  0.5474  11.00000  0.05    0.37
;
_shelx_res_checksum              46600
####################################################################### 
# 
# This file contains crystal structure data downloaded from the 
# Cambridge Structural Database (CSD) hosted by the Cambridge 
# Crystallographic Data Centre (CCDC).
# 
# Full information about CCDC data access policies and citation 
# guidelines are available at http://www.ccdc.cam.ac.uk/access/V1 
# 
# Audit and citation data items may have been added by the CCDC. 
# Please retain this information to preserve the provenance of 
# this file and to allow appropriate attribution of the data. 
# 
#######################################################################

data_mo_2282_cg_0m_4
_database_code_depnum_ccdc_archive 'CCDC 2506352'
loop_
_audit_author_name
_audit_author_address
'Christopher Golz'
;Georg August University Goettingen
Germany
;
_audit_update_record             
;
2025-11-28 deposited with the CCDC.	2026-04-23 downloaded from the CCDC.
;
loop_
_audit_author_email
catherine.olguinellmeier@uni-goettingen.de
'cgolz@gwdg.de '
'malcara@gwdg.de '

_audit_creation_method           
;FinalCif V135 by Daniel Kratzert, Freiburg 2024, 
https://dkratzert.de/finalcif.html
;
_audit_creation_date             2024-03-13
_diffrn_source_power             0.05
_exptl_crystal_colour_primary    colourless
_olex2_refinement_description    
;
1. Twinned data refinement
 Scales: 0.5686(7)
 0.4314(7)
2. Fixed Uiso
 At 1.2 times of:
  All C(H) groups, All C(H,H) groups
 At 1.5 times of:
  All C(H,H,H) groups
3.a Secondary CH2 refined with riding coordinates:
 C83(H83A,H83B)
3.b Aromatic/amide H refined with riding coordinates:
 C5(H5), C6(H6), C9(H9), C10(H10), C11(H11), C12(H12), C13(H13), C16(H16),
 C19(H19), C20(H20), C22(H22), C23(H23), C25(H25), C28(H28), C29(H29), C30(H30),
  C31(H31), C35(H35), C37(H37), C44(H44), C47(H47), C49(H49), C51(H51),
 C52(H52), C53(H53), C54(H54), C57(H57), C58(H58), C60(H60), C61(H61), C66(H66),
  C67(H67), C69(H69), C70(H70), C71(H71), C72(H72), C76(H76), C78(H78)
3.c Idealised Me refined as rotating group:
 C24(H24A,H24B,H24C), C32(H32A,H32B,H32C), C39(H39A,H39B,H39C), C40(H40A,H40B,
 H40C), C41(H41A,H41B,H41C), C62(H62A,H62B,H62C), C73(H73A,H73B,H73C), C80(H80A,
 H80B,H80C), C81(H81A,H81B,H81C), C82(H82A,H82B,H82C)
;
_olex2_submission_special_instructions 'No special instructions were received'
_shelx_SHELXL_version_number     2018/3
_chemical_name_systematic        ?
_chemical_name_common            ?
_chemical_formula_sum            'C83 H70 B2 Cl2 N2'
_chemical_formula_moiety         'C H2 Cl2, 2(C41 H34 B N)'
_chemical_formula_weight         1187.93
_chemical_melting_point          ?
_space_group_crystal_system      monoclinic
_space_group_IT_number           14
_space_group_name_H-M_alt        'P 1 21/n 1'
_space_group_name_Hall           '-P 2yn'
_shelx_space_group_comment       
;
The symmetry employed for this shelxl refinement is uniquely defined
by the following loop, which should always be used as a source of
symmetry information in preference to the above space-group names.
They are only intended as comments.
;

loop_
_space_group_symop_operation_xyz
'x, y, z'
'-x+1/2, y+1/2, -z+1/2'
'-x, -y, -z'
'x-1/2, -y-1/2, z-1/2'

_cell_length_a                   20.1693(7)
_cell_length_b                   12.1225(4)
_cell_length_c                   25.9034(8)
_cell_angle_alpha                90
_cell_angle_beta                 91.8780(10)
_cell_angle_gamma                90
_cell_volume                     6330.0(4)
_cell_formula_units_Z            4
_cell_measurement_temperature    100.00
_cell_measurement_reflns_used    4975
_cell_measurement_theta_min      2.301
_cell_measurement_theta_max      27.050
_exptl_crystal_description       plate
_exptl_crystal_colour            colourless
_exptl_crystal_recrystallization_method 'from dichloromethane.'
_exptl_crystal_density_meas      ?
_exptl_crystal_density_method    ?
_exptl_crystal_density_diffrn    1.246
_exptl_crystal_F_000             2504
_exptl_crystal_size_max          0.395
_exptl_crystal_size_mid          0.386
_exptl_crystal_size_min          0.06
_exptl_absorpt_coefficient_mu    0.152
_exptl_absorpt_correction_type   multi-scan
_exptl_absorpt_correction_T_min  0.562570
_exptl_absorpt_correction_T_max  0.801361
_exptl_absorpt_process_details   
;
 TWINABS-2012/1 (Bruker,2012) was used for absorption correction.
 
For component 1:
 wR2(int) was 0.1265 before and 0.0523 after correction.
 
For component 2:
 wR2(int) was 0.1280 before and 0.0542 after correction.
 The Ratio of minimum to maximum transmission is 0.70.

Final HKLF 4 output contains 246799 reflections, Rint = 0.0625
 (111805 with I > 3sig(I), Rint = 0.0485)
;
_exptl_absorpt_special_details   ?
_shelx_estimated_absorpt_T_min   0.942
_shelx_estimated_absorpt_T_max   0.991
_exptl_transmission_factor_min   ?
_exptl_transmission_factor_max   ?
_exptl_special_details           ?
_diffrn_ambient_temperature      100.00
_diffrn_ambient_environment      N~2~
_diffrn_radiation_type           MoK\a
_diffrn_radiation_wavelength     0.71073
_diffrn_radiation_monochromator  'mirror optics'
_diffrn_measurement_ambient_temperature_device_make 'Oxford Cryostream 800'
_diffrn_radiation_probe          x-ray
_diffrn_source                   'microfocus sealed X-ray tube'
_diffrn_source_type              'Incoatec I\ms'
_diffrn_source_voltage           50.0
_diffrn_source_current           1.0
_diffrn_detector                 CPAD
_diffrn_detector_type            'Bruker PHOTON III'
_diffrn_detector_area_resol_mean 7.41
_diffrn_measurement_device       'four-circle diffractometer'
_diffrn_measurement_device_type  'Bruker D8 VENTURE dual wavelength Mo/Cu'
_diffrn_measurement_method       '\w and \f scans'
_diffrn_measurement_specimen_support 'MiTeGen micromount'
_diffrn_reflns_number            14435
_diffrn_reflns_av_unetI/netI     0.0275
_diffrn_reflns_av_R_equivalents  0.0625
_diffrn_reflns_theta_min         1.855
_diffrn_reflns_theta_max         27.188
_diffrn_reflns_theta_full        25.242
_diffrn_reflns_limit_h_min       -25
_diffrn_reflns_limit_h_max       25
_diffrn_reflns_limit_k_min       0
_diffrn_reflns_limit_k_max       15
_diffrn_reflns_limit_l_min       0
_diffrn_reflns_limit_l_max       33
_diffrn_standards_number         0
_diffrn_measured_fraction_theta_max 0.996
_diffrn_measured_fraction_theta_full 0.999
_diffrn_reflns_Laue_measured_fraction_max 0.996
_diffrn_reflns_Laue_measured_fraction_full 0.999
_diffrn_reflns_point_group_measured_fraction_max 0.996
_diffrn_reflns_point_group_measured_fraction_full 0.999
_reflns_number_total             14435
_reflns_number_gt                13174
_reflns_threshold_expression     'I > 2\s(I)'
_reflns_Friedel_coverage         0.000
_reflns_Friedel_fraction_max     .
_reflns_Friedel_fraction_full    .
_reflns_special_details          
;
 _reflns_Friedel_fraction is defined as the number of unique
 Friedel pairs measured divided by the number that would be
 possible theoretically, ignoring centric projections and
 systematic absences. Completness statistics refer to single and
 composite reflections containing twin component 1 only.
;
_computing_data_collection       
'Bruker BIS V6.2.15/2021-03-16 and APEX4 2022.1-1'
_computing_cell_refinement       'SAINT V8.40B (?, 2016)'
_computing_data_reduction        'SAINT V8.40B (?, 2016)'
_computing_structure_solution    'XT  (Sheldrick, 2015)'
_computing_structure_refinement  'XL  (Sheldrick, 2008)'
_computing_molecular_graphics    'Olex2 1.5 (Dolomanov et al., 2009)'
_computing_publication_material  'Olex2 1.5 (Dolomanov et al., 2009)'
_refine_special_details          'Refined as a 2-component twin.,Twin'
_refine_ls_structure_factor_coef Fsqd
_refine_ls_matrix_type           full
_refine_ls_weighting_scheme      calc
_refine_ls_weighting_details     
'w=1/[\s^2^(Fo^2^)+(0.0413P)^2^+3.6706P] where P=(Fo^2^+2Fc^2^)/3'
_atom_sites_solution_primary     dual
_atom_sites_solution_secondary   ?
_atom_sites_solution_hydrogens   geom
_refine_ls_hydrogen_treatment    constr
_refine_ls_number_reflns         14435
_refine_ls_number_parameters     813
_refine_ls_number_restraints     0
_refine_ls_R_factor_all          0.0492
_refine_ls_R_factor_gt           0.0419
_refine_ls_wR_factor_ref         0.1023
_refine_ls_wR_factor_gt          0.0974
_refine_ls_goodness_of_fit_ref   1.029
_refine_ls_restrained_S_all      1.029
_refine_ls_shift/su_max          0.001
_refine_ls_shift/su_mean         0.000
_refine_diff_density_max         0.489
_refine_diff_density_min         -0.683
_refine_diff_density_rms         0.048
_refine_ls_extinction_method     none
_refine_ls_extinction_coef       .
_twin_special_details            
'The data was integrated as a 2-component twin.'
_twin_individual_id              2
_twin_individual_twin_matrix_11  0.00012
_twin_individual_twin_matrix_12  0.00011
_twin_individual_twin_matrix_13  -1.0
_twin_individual_twin_matrix_21  -1.0
_twin_individual_twin_matrix_22  -1e-05
_twin_individual_twin_matrix_23  -4e-05
_twin_individual_twin_matrix_31  -5e-05
_twin_individual_twin_matrix_32  1.0
_twin_individual_twin_matrix_33  0.08389

loop_
_atom_type_symbol
_atom_type_description
_atom_type_scat_dispersion_real
_atom_type_scat_dispersion_imag
_atom_type_scat_source
C C 0.0033 0.0016 'International Tables Vol C Tables 4.2.6.8 and 6.1.1.4'
H H 0.0000 0.0000 'International Tables Vol C Tables 4.2.6.8 and 6.1.1.4'
B B 0.0013 0.0007 'International Tables Vol C Tables 4.2.6.8 and 6.1.1.4'
Cl Cl 0.1484 0.1585 'International Tables Vol C Tables 4.2.6.8 and 6.1.1.4'
N N 0.0061 0.0033 'International Tables Vol C Tables 4.2.6.8 and 6.1.1.4'

_geom_special_details            
;
 All esds (except the esd in the dihedral angle between two l.s. planes)
 are estimated using the full covariance matrix.  The cell esds are taken
 into account individually in the estimation of esds in distances, angles
 and torsion angles; correlations between esds in cell parameters are only
 used when they are defined by crystal symmetry.  An approximate (isotropic)
 treatment of cell esds is used for estimating esds involving l.s. planes.
;

loop_
_atom_site_label
_atom_site_type_symbol
_atom_site_fract_x
_atom_site_fract_y
_atom_site_fract_z
_atom_site_U_iso_or_equiv
_atom_site_adp_type
_atom_site_occupancy
_atom_site_site_symmetry_order
_atom_site_calc_flag
_atom_site_refinement_flags_posn
_atom_site_refinement_flags_adp
_atom_site_refinement_flags_occupancy
_atom_site_disorder_assembly
_atom_site_disorder_group
Cl1 Cl 0.25560(3) 1.23426(5) 0.50160(2) 0.04297(15) Uani 1 1 d . . . . .
Cl2 Cl 0.40043(4) 1.24009(6) 0.49670(3) 0.05614(19) Uani 1 1 d . . . . .
C83 C 0.33180(12) 1.17984(18) 0.52540(8) 0.0351(5) Uani 1 1 d . . . . .
H83A H 0.335390 1.191657 0.563207 0.042 Uiso 1 1 calc R U . . .
H83B H 0.332415 1.099319 0.519063 0.042 Uiso 1 1 calc R U . . .
N1 N 0.40369(7) 1.30460(14) 0.25237(6) 0.0190(3) Uani 1 1 d . . . . .
C1 C 0.38730(8) 1.24249(14) 0.29609(6) 0.0164(3) Uani 1 1 d . . . . .
C2 C 0.32130(8) 1.24379(14) 0.31424(6) 0.0155(3) Uani 1 1 d . . . . .
C3 C 0.27190(8) 1.32009(14) 0.29148(7) 0.0158(3) Uani 1 1 d . . . . .
C4 C 0.28359(9) 1.36206(15) 0.24230(7) 0.0182(3) Uani 1 1 d . . . . .
C5 C 0.23165(9) 1.42102(15) 0.21560(7) 0.0210(4) Uani 1 1 d . . . . .
H5 H 0.238091 1.444917 0.181193 0.025 Uiso 1 1 calc R U . . .
C6 C 0.17336(9) 1.44387(16) 0.23799(7) 0.0228(4) Uani 1 1 d . . . . .
H6 H 0.138128 1.476788 0.218229 0.027 Uiso 1 1 calc R U . . .
C7 C 0.16486(9) 1.41867(15) 0.29095(7) 0.0202(4) Uani 1 1 d . . . . .
C8 C 0.21480(9) 1.35750(14) 0.31889(7) 0.0174(3) Uani 1 1 d . . . . .
C9 C 0.20907(9) 1.34966(15) 0.37327(7) 0.0205(4) Uani 1 1 d . . . . .
H9 H 0.242756 1.312796 0.393107 0.025 Uiso 1 1 calc R U . . .
C10 C 0.15611(10) 1.39398(16) 0.39782(8) 0.0261(4) Uani 1 1 d . . . . .
H10 H 0.154015 1.388415 0.434310 0.031 Uiso 1 1 calc R U . . .
C11 C 0.10487(10) 1.44758(17) 0.36959(8) 0.0273(4) Uani 1 1 d . . . . .
H11 H 0.067260 1.474836 0.386675 0.033 Uiso 1 1 calc R U . . .
C12 C 0.10950(9) 1.46026(16) 0.31736(8) 0.0243(4) Uani 1 1 d . . . . .
H12 H 0.075122 1.497483 0.298433 0.029 Uiso 1 1 calc R U . . .
C13 C 0.30550(9) 1.16680(14) 0.35200(6) 0.0163(3) Uani 1 1 d . . . . .
H13 H 0.260396 1.159120 0.360836 0.020 Uiso 1 1 calc R U . . .
C14 C 0.35322(9) 1.10014(14) 0.37754(6) 0.0162(3) Uani 1 1 d . . . . .
C15 C 0.42039(9) 1.11395(15) 0.36493(7) 0.0171(3) Uani 1 1 d . . . . .
C16 C 0.43529(9) 1.18031(15) 0.32254(7) 0.0176(3) Uani 1 1 d . . . . .
H16 H 0.479719 1.182859 0.311512 0.021 Uiso 1 1 calc R U . . .
C17 C 0.47234(9) 1.05841(15) 0.39475(7) 0.0178(3) Uani 1 1 d . . . . .
C18 C 0.54327(9) 1.08379(15) 0.38553(7) 0.0182(4) Uani 1 1 d . . . . .
C19 C 0.56640(9) 1.19306(16) 0.38599(7) 0.0216(4) Uani 1 1 d . . . . .
H19 H 0.536313 1.251582 0.392066 0.026 Uiso 1 1 calc R U . . .
C20 C 0.63233(9) 1.21687(16) 0.37772(7) 0.0221(4) Uani 1 1 d . . . . .
H20 H 0.646760 1.291468 0.377976 0.026 Uiso 1 1 calc R U . . .
C21 C 0.67789(9) 1.13283(17) 0.36901(7) 0.0222(4) Uani 1 1 d . . . . .
C22 C 0.65534(10) 1.02450(16) 0.36936(7) 0.0227(4) Uani 1 1 d . . . . .
H22 H 0.685812 0.966071 0.364216 0.027 Uiso 1 1 calc R U . . .
C23 C 0.58873(10) 0.99985(16) 0.37714(7) 0.0212(4) Uani 1 1 d . . . . .
H23 H 0.574373 0.925210 0.376686 0.025 Uiso 1 1 calc R U . . .
C24 C 0.74960(10) 1.15888(19) 0.36037(9) 0.0311(5) Uani 1 1 d . . . . .
H24A H 0.777712 1.102144 0.376832 0.047 Uiso 1 1 calc R U . . .
H24B H 0.760555 1.231021 0.375441 0.047 Uiso 1 1 calc R U . . .
H24C H 0.757255 1.160433 0.323213 0.047 Uiso 1 1 calc R U . . .
C25 C 0.45567(9) 0.98707(15) 0.43269(7) 0.0204(4) Uani 1 1 d . . . . .
H25 H 0.489963 0.950417 0.451962 0.024 Uiso 1 1 calc R U . . .
C26 C 0.38823(9) 0.96550(15) 0.44447(7) 0.0184(4) Uani 1 1 d . . . . .
C27 C 0.33594(9) 1.01999(14) 0.41693(6) 0.0176(3) Uani 1 1 d . . . . .
C28 C 0.27005(9) 0.99566(15) 0.42921(7) 0.0211(4) Uani 1 1 d . . . . .
H28 H 0.234516 1.030031 0.410369 0.025 Uiso 1 1 calc R U . . .
C29 C 0.25644(10) 0.92257(16) 0.46826(7) 0.0253(4) Uani 1 1 d . . . . .
H29 H 0.211689 0.906691 0.475898 0.030 Uiso 1 1 calc R U . . .
C30 C 0.30824(10) 0.87141(16) 0.49682(7) 0.0245(4) Uani 1 1 d . . . . .
H30 H 0.298609 0.822944 0.524403 0.029 Uiso 1 1 calc R U . . .
C31 C 0.37279(10) 0.89174(15) 0.48471(7) 0.0224(4) Uani 1 1 d . . . . .
H31 H 0.407682 0.855763 0.503607 0.027 Uiso 1 1 calc R U . . .
C32 C 0.47391(9) 1.3067(2) 0.23957(8) 0.0297(5) Uani 1 1 d . . . . .
H32A H 0.500343 1.334246 0.269262 0.044 Uiso 1 1 calc R U . . .
H32B H 0.479913 1.355327 0.209862 0.044 Uiso 1 1 calc R U . . .
H32C H 0.488439 1.231944 0.231025 0.044 Uiso 1 1 calc R U . . .
C33 C 0.37576(9) 1.42883(15) 0.17290(7) 0.0194(4) Uani 1 1 d . . . . .
C34 C 0.38158(9) 1.54479(16) 0.17706(7) 0.0215(4) Uani 1 1 d . . . . .
C35 C 0.40063(9) 1.60614(17) 0.13469(8) 0.0257(4) Uani 1 1 d . . . . .
H35 H 0.404292 1.683992 0.137860 0.031 Uiso 1 1 calc R U . . .
C36 C 0.41451(10) 1.55668(19) 0.08770(8) 0.0274(4) Uani 1 1 d . . . . .
C37 C 0.40998(9) 1.44269(19) 0.08421(7) 0.0265(4) Uani 1 1 d . . . . .
H37 H 0.419936 1.407577 0.052599 0.032 Uiso 1 1 calc R U . . .
C38 C 0.39114(9) 1.37811(17) 0.12604(7) 0.0222(4) Uani 1 1 d . . . . .
C39 C 0.39007(11) 1.25409(18) 0.12042(8) 0.0293(4) Uani 1 1 d . . . . .
H39A H 0.435574 1.225732 0.122558 0.044 Uiso 1 1 calc R U . . .
H39B H 0.369469 1.234302 0.086897 0.044 Uiso 1 1 calc R U . . .
H39C H 0.364463 1.221784 0.148148 0.044 Uiso 1 1 calc R U . . .
C40 C 0.43317(12) 1.6258(2) 0.04201(9) 0.0400(6) Uani 1 1 d . . . . .
H40A H 0.392976 1.656668 0.025360 0.060 Uiso 1 1 calc R U . . .
H40B H 0.456255 1.579717 0.017233 0.060 Uiso 1 1 calc R U . . .
H40C H 0.462421 1.685964 0.053744 0.060 Uiso 1 1 calc R U . . .
C41 C 0.36780(11) 1.60319(17) 0.22712(8) 0.0285(4) Uani 1 1 d . . . . .
H41A H 0.320372 1.598324 0.233889 0.043 Uiso 1 1 calc R U . . .
H41B H 0.380702 1.680877 0.224470 0.043 Uiso 1 1 calc R U . . .
H41C H 0.393401 1.568252 0.255473 0.043 Uiso 1 1 calc R U . . .
B1 B 0.35466(10) 1.35960(17) 0.22186(8) 0.0189(4) Uani 1 1 d . . . . .
N2 N 0.40418(7) 0.18779(13) 0.74047(6) 0.0195(3) Uani 1 1 d . . . . .
C42 C 0.38027(8) 0.25043(15) 0.69806(7) 0.0171(3) Uani 1 1 d . . . . .
C43 C 0.31154(8) 0.24776(14) 0.68316(6) 0.0153(3) Uani 1 1 d . . . . .
C44 C 0.28956(9) 0.32355(14) 0.64567(6) 0.0162(3) Uani 1 1 d . . . . .
H44 H 0.243179 0.330264 0.638795 0.019 Uiso 1 1 calc R U . . .
C45 C 0.33252(9) 0.39025(14) 0.61765(6) 0.0152(3) Uani 1 1 d . . . . .
C46 C 0.40182(9) 0.37953(15) 0.62822(7) 0.0168(3) Uani 1 1 d . . . . .
C47 C 0.42316(9) 0.31402(15) 0.67012(7) 0.0180(3) Uani 1 1 d . . . . .
H47 H 0.469028 0.313328 0.679708 0.022 Uiso 1 1 calc R U . . .
C48 C 0.44893(9) 0.43765(14) 0.59676(7) 0.0170(3) Uani 1 1 d . . . . .
C49 C 0.42565(9) 0.50424(15) 0.55790(7) 0.0180(3) Uani 1 1 d . . . . .
H49 H 0.456584 0.542010 0.537403 0.022 Uiso 1 1 calc R U . . .
C50 C 0.35630(9) 0.51935(15) 0.54683(7) 0.0189(4) Uani 1 1 d . . . . .
C51 C 0.33442(10) 0.58630(15) 0.50511(7) 0.0225(4) Uani 1 1 d . . . . .
H51 H 0.366085 0.621258 0.484234 0.027 Uiso 1 1 calc R U . . .
C52 C 0.26809(10) 0.60157(16) 0.49430(7) 0.0249(4) Uani 1 1 d . . . . .
H52 H 0.254055 0.644949 0.465420 0.030 Uiso 1 1 calc R U . . .
C53 C 0.22113(10) 0.55344(16) 0.52569(7) 0.0225(4) Uani 1 1 d . . . . .
H53 H 0.175263 0.567156 0.519061 0.027 Uiso 1 1 calc R U . . .
C54 C 0.24097(9) 0.48594(15) 0.56636(7) 0.0195(4) Uani 1 1 d . . . . .
H54 H 0.208554 0.452865 0.587185 0.023 Uiso 1 1 calc R U . . .
C55 C 0.30888(9) 0.46569(14) 0.57722(6) 0.0166(3) Uani 1 1 d . . . . .
C56 C 0.52144(9) 0.42027(15) 0.60688(7) 0.0169(3) Uani 1 1 d . . . . .
C57 C 0.54865(9) 0.31399(15) 0.60682(7) 0.0198(4) Uani 1 1 d . . . . .
H57 H 0.521141 0.252866 0.597854 0.024 Uiso 1 1 calc R U . . .
C58 C 0.61511(9) 0.29656(15) 0.61964(7) 0.0202(4) Uani 1 1 d . . . . .
H58 H 0.632242 0.223557 0.619882 0.024 Uiso 1 1 calc R U . . .
C59 C 0.65706(9) 0.38424(16) 0.63215(7) 0.0209(4) Uani 1 1 d . . . . .
C60 C 0.63090(10) 0.49044(16) 0.62997(8) 0.0243(4) Uani 1 1 d . . . . .
H60 H 0.659139 0.551821 0.636782 0.029 Uiso 1 1 calc R U . . .
C61 C 0.56394(9) 0.50802(15) 0.61797(7) 0.0217(4) Uani 1 1 d . . . . .
H61 H 0.547017 0.581163 0.617344 0.026 Uiso 1 1 calc R U . . .
C62 C 0.72871(10) 0.36443(18) 0.64764(8) 0.0276(4) Uani 1 1 d . . . . .
H62A H 0.756758 0.416938 0.629624 0.041 Uiso 1 1 calc R U . . .
H62B H 0.741094 0.289000 0.638358 0.041 Uiso 1 1 calc R U . . .
H62C H 0.734884 0.374479 0.685032 0.041 Uiso 1 1 calc R U . . .
C63 C 0.26604(9) 0.17183(14) 0.70881(7) 0.0165(3) Uani 1 1 d . . . . .
C64 C 0.20431(9) 0.13334(14) 0.68509(7) 0.0167(3) Uani 1 1 d . . . . .
C65 C 0.16006(9) 0.07200(15) 0.71603(7) 0.0192(4) Uani 1 1 d . . . . .
C66 C 0.17792(9) 0.04832(16) 0.76833(7) 0.0212(4) Uani 1 1 d . . . . .
H66 H 0.146464 0.015686 0.790170 0.025 Uiso 1 1 calc R U . . .
C67 C 0.24004(9) 0.07227(15) 0.78727(7) 0.0204(4) Uani 1 1 d . . . . .
H67 H 0.252749 0.049546 0.821269 0.024 Uiso 1 1 calc R U . . .
C68 C 0.28635(9) 0.13061(15) 0.75721(7) 0.0170(3) Uani 1 1 d . . . . .
C69 C 0.10036(9) 0.02925(16) 0.69366(8) 0.0231(4) Uani 1 1 d . . . . .
H69 H 0.070234 -0.008552 0.714857 0.028 Uiso 1 1 calc R U . . .
C70 C 0.08533(9) 0.04144(17) 0.64206(8) 0.0257(4) Uani 1 1 d . . . . .
H70 H 0.044707 0.013731 0.627710 0.031 Uiso 1 1 calc R U . . .
C71 C 0.13066(10) 0.09546(15) 0.61044(7) 0.0224(4) Uani 1 1 d . . . . .
H71 H 0.121615 0.100596 0.574298 0.027 Uiso 1 1 calc R U . . .
C72 C 0.18774(9) 0.14066(15) 0.63142(7) 0.0193(4) Uani 1 1 d . . . . .
H72 H 0.217102 0.178021 0.609428 0.023 Uiso 1 1 calc R U . . .
C73 C 0.47657(9) 0.1852(2) 0.74951(8) 0.0305(5) Uani 1 1 d . . . . .
H73A H 0.497714 0.157343 0.718583 0.046 Uiso 1 1 calc R U . . .
H73B H 0.487512 0.136667 0.778823 0.046 Uiso 1 1 calc R U . . .
H73C H 0.492681 0.259895 0.757161 0.046 Uiso 1 1 calc R U . . .
C74 C 0.38909(9) 0.06427(16) 0.82158(7) 0.0196(4) Uani 1 1 d . . . . .
C75 C 0.39263(9) -0.05237(16) 0.81796(7) 0.0213(4) Uani 1 1 d . . . . .
C76 C 0.41520(9) -0.11374(17) 0.86027(8) 0.0240(4) Uani 1 1 d . . . . .
H76 H 0.417860 -0.191723 0.857338 0.029 Uiso 1 1 calc R U . . .
C77 C 0.43406(9) -0.06372(18) 0.90696(8) 0.0262(4) Uani 1 1 d . . . . .
C78 C 0.43237(9) 0.05066(18) 0.90976(7) 0.0248(4) Uani 1 1 d . . . . .
H78 H 0.446360 0.085949 0.941003 0.030 Uiso 1 1 calc R U . . .
C79 C 0.41063(9) 0.11518(16) 0.86781(7) 0.0211(4) Uani 1 1 d . . . . .
C80 C 0.41318(11) 0.23931(18) 0.87246(8) 0.0296(4) Uani 1 1 d . . . . .
H80A H 0.399032 0.261315 0.906798 0.044 Uiso 1 1 calc R U . . .
H80B H 0.383503 0.272371 0.846036 0.044 Uiso 1 1 calc R U . . .
H80C H 0.458650 0.264801 0.867557 0.044 Uiso 1 1 calc R U . . .
C81 C 0.45572(12) -0.1317(2) 0.95341(9) 0.0401(6) Uani 1 1 d . . . . .
H81A H 0.500853 -0.110570 0.964552 0.060 Uiso 1 1 calc R U . . .
H81B H 0.454905 -0.210130 0.944214 0.060 Uiso 1 1 calc R U . . .
H81C H 0.425451 -0.118537 0.981595 0.060 Uiso 1 1 calc R U . . .
C82 C 0.37238(11) -0.11038(17) 0.76839(8) 0.0274(4) Uani 1 1 d . . . . .
H82A H 0.324446 -0.102356 0.762098 0.041 Uiso 1 1 calc R U . . .
H82B H 0.383621 -0.188844 0.771219 0.041 Uiso 1 1 calc R U . . .
H82C H 0.395920 -0.077633 0.739650 0.041 Uiso 1 1 calc R U . . .
B2 B 0.36081(10) 0.13274(17) 0.77365(8) 0.0190(4) Uani 1 1 d . . . . .

loop_
_atom_site_aniso_label
_atom_site_aniso_U_11
_atom_site_aniso_U_22
_atom_site_aniso_U_33
_atom_site_aniso_U_23
_atom_site_aniso_U_13
_atom_site_aniso_U_12
Cl1 0.0611(4) 0.0370(3) 0.0303(2) -0.0056(2) -0.0051(2) 0.0166(3)
Cl2 0.0645(4) 0.0439(3) 0.0608(4) -0.0259(3) 0.0143(3) -0.0160(3)
C83 0.0516(14) 0.0282(11) 0.0254(10) -0.0053(8) 0.0004(9) 0.0086(10)
N1 0.0149(7) 0.0223(8) 0.0198(7) 0.0056(6) 0.0019(6) -0.0001(6)
C1 0.0167(8) 0.0158(8) 0.0166(8) 0.0023(7) -0.0015(6) -0.0004(7)
C2 0.0155(8) 0.0147(8) 0.0163(8) -0.0004(6) -0.0022(6) 0.0001(7)
C3 0.0144(8) 0.0129(8) 0.0199(8) 0.0004(6) -0.0019(6) -0.0016(7)
C4 0.0194(9) 0.0144(8) 0.0207(8) 0.0006(7) -0.0017(7) -0.0014(7)
C5 0.0227(9) 0.0192(9) 0.0208(8) 0.0047(7) -0.0021(7) 0.0004(7)
C6 0.0190(9) 0.0210(9) 0.0278(9) 0.0051(8) -0.0062(7) 0.0020(7)
C7 0.0175(8) 0.0147(8) 0.0282(9) 0.0004(7) -0.0024(7) -0.0010(7)
C8 0.0162(8) 0.0129(8) 0.0229(9) -0.0012(7) -0.0011(7) -0.0024(7)
C9 0.0203(9) 0.0173(8) 0.0240(9) 0.0009(7) 0.0021(7) -0.0007(7)
C10 0.0280(10) 0.0219(9) 0.0288(10) -0.0003(8) 0.0077(8) -0.0024(8)
C11 0.0211(9) 0.0226(10) 0.0385(11) -0.0036(8) 0.0085(8) 0.0007(8)
C12 0.0169(9) 0.0192(9) 0.0369(11) -0.0004(8) -0.0005(8) 0.0002(7)
C13 0.0174(8) 0.0151(8) 0.0164(8) -0.0016(7) -0.0010(6) -0.0013(7)
C14 0.0210(9) 0.0141(8) 0.0135(8) -0.0012(6) -0.0012(6) 0.0006(7)
C15 0.0204(8) 0.0141(8) 0.0166(8) -0.0010(6) -0.0012(7) 0.0010(7)
C16 0.0139(8) 0.0174(8) 0.0215(8) 0.0016(7) -0.0004(6) 0.0012(7)
C17 0.0206(9) 0.0149(8) 0.0177(8) -0.0033(7) -0.0027(7) 0.0031(7)
C18 0.0198(9) 0.0192(9) 0.0155(8) 0.0006(7) -0.0042(7) 0.0032(7)
C19 0.0226(9) 0.0186(9) 0.0234(9) -0.0024(7) -0.0031(7) 0.0056(7)
C20 0.0230(9) 0.0187(9) 0.0241(9) 0.0013(7) -0.0037(7) 0.0016(7)
C21 0.0217(9) 0.0262(10) 0.0186(8) 0.0022(7) -0.0006(7) 0.0029(8)
C22 0.0235(9) 0.0223(9) 0.0224(9) -0.0009(7) 0.0019(7) 0.0071(8)
C23 0.0270(9) 0.0173(9) 0.0191(8) -0.0012(7) -0.0021(7) 0.0027(8)
C24 0.0227(10) 0.0318(11) 0.0389(11) 0.0047(9) 0.0038(8) 0.0036(9)
C25 0.0254(9) 0.0160(8) 0.0194(8) -0.0006(7) -0.0039(7) 0.0054(7)
C26 0.0261(9) 0.0137(8) 0.0153(8) -0.0022(6) -0.0013(7) 0.0017(7)
C27 0.0252(9) 0.0127(8) 0.0148(8) -0.0017(6) -0.0009(7) -0.0011(7)
C28 0.0248(9) 0.0196(9) 0.0187(8) 0.0000(7) -0.0035(7) -0.0023(8)
C29 0.0301(10) 0.0242(10) 0.0216(9) 0.0025(8) -0.0001(8) -0.0068(8)
C30 0.0357(11) 0.0185(9) 0.0192(9) 0.0027(7) 0.0000(8) -0.0043(8)
C31 0.0328(10) 0.0154(8) 0.0185(8) 0.0011(7) -0.0049(7) -0.0003(8)
C32 0.0164(9) 0.0415(13) 0.0313(10) 0.0150(9) 0.0043(8) 0.0016(9)
C33 0.0155(8) 0.0217(9) 0.0210(8) 0.0063(7) -0.0013(7) -0.0005(7)
C34 0.0169(9) 0.0234(9) 0.0241(9) 0.0066(7) -0.0010(7) 0.0006(7)
C35 0.0203(9) 0.0246(10) 0.0321(10) 0.0109(8) -0.0017(8) -0.0016(8)
C36 0.0193(9) 0.0388(12) 0.0240(9) 0.0136(9) -0.0021(7) -0.0024(8)
C37 0.0175(9) 0.0418(12) 0.0203(9) 0.0038(8) 0.0004(7) -0.0015(9)
C38 0.0147(8) 0.0269(10) 0.0248(9) 0.0033(8) 0.0002(7) -0.0011(8)
C39 0.0284(10) 0.0299(11) 0.0300(10) -0.0032(8) 0.0049(8) -0.0016(9)
C40 0.0397(13) 0.0508(15) 0.0292(11) 0.0192(10) -0.0006(9) -0.0065(11)
C41 0.0330(11) 0.0226(10) 0.0301(10) 0.0010(8) 0.0023(8) 0.0000(9)
B1 0.0221(10) 0.0151(9) 0.0194(9) 0.0020(8) -0.0010(8) -0.0008(8)
N2 0.0143(7) 0.0223(8) 0.0216(7) 0.0068(6) -0.0010(6) -0.0003(6)
C42 0.0172(8) 0.0164(8) 0.0177(8) 0.0025(7) -0.0005(6) 0.0023(7)
C43 0.0157(8) 0.0145(8) 0.0159(8) 0.0001(6) 0.0023(6) -0.0002(7)
C44 0.0165(8) 0.0149(8) 0.0172(8) -0.0012(6) 0.0009(6) 0.0020(7)
C45 0.0172(8) 0.0140(8) 0.0146(8) -0.0012(6) 0.0018(6) 0.0016(7)
C46 0.0182(8) 0.0146(8) 0.0177(8) -0.0013(7) 0.0028(6) -0.0002(7)
C47 0.0141(8) 0.0183(8) 0.0215(8) 0.0007(7) 0.0007(6) 0.0001(7)
C48 0.0177(8) 0.0148(8) 0.0188(8) -0.0020(7) 0.0039(7) -0.0024(7)
C49 0.0207(9) 0.0152(8) 0.0184(8) 0.0000(7) 0.0051(7) -0.0021(7)
C50 0.0244(9) 0.0152(8) 0.0173(8) -0.0005(7) 0.0018(7) 0.0007(7)
C51 0.0293(10) 0.0207(9) 0.0177(8) 0.0042(7) 0.0042(7) -0.0013(8)
C52 0.0327(11) 0.0207(9) 0.0211(9) 0.0063(7) -0.0026(8) -0.0006(8)
C53 0.0218(9) 0.0225(9) 0.0232(9) 0.0010(7) -0.0013(7) 0.0044(8)
C54 0.0211(9) 0.0184(8) 0.0190(8) 0.0020(7) 0.0019(7) -0.0005(7)
C55 0.0205(8) 0.0139(8) 0.0155(8) -0.0004(6) 0.0019(6) 0.0011(7)
C56 0.0174(8) 0.0180(8) 0.0154(8) 0.0013(7) 0.0045(6) -0.0010(7)
C57 0.0205(9) 0.0160(8) 0.0231(9) -0.0025(7) 0.0043(7) -0.0035(7)
C58 0.0226(9) 0.0172(8) 0.0212(9) 0.0009(7) 0.0048(7) 0.0002(7)
C59 0.0205(9) 0.0236(9) 0.0186(8) 0.0005(7) 0.0021(7) -0.0006(8)
C60 0.0244(9) 0.0201(9) 0.0283(10) -0.0015(8) -0.0013(8) -0.0053(8)
C61 0.0235(9) 0.0155(8) 0.0261(9) -0.0004(7) 0.0020(7) -0.0001(7)
C62 0.0230(10) 0.0290(10) 0.0304(10) 0.0004(8) -0.0028(8) -0.0004(8)
C63 0.0172(8) 0.0139(8) 0.0184(8) 0.0021(6) 0.0029(6) 0.0016(7)
C64 0.0177(8) 0.0135(8) 0.0190(8) 0.0002(6) 0.0012(6) 0.0016(7)
C65 0.0178(8) 0.0169(8) 0.0229(9) 0.0011(7) 0.0013(7) 0.0007(7)
C66 0.0190(9) 0.0213(9) 0.0235(9) 0.0033(7) 0.0057(7) -0.0019(7)
C67 0.0219(9) 0.0194(9) 0.0199(8) 0.0046(7) 0.0019(7) -0.0005(7)
C68 0.0177(8) 0.0147(8) 0.0187(8) 0.0015(7) 0.0014(7) 0.0005(7)
C69 0.0150(8) 0.0220(9) 0.0325(10) 0.0016(8) 0.0020(7) -0.0013(7)
C70 0.0173(9) 0.0236(10) 0.0355(11) -0.0019(8) -0.0073(8) -0.0019(8)
C71 0.0249(9) 0.0198(9) 0.0221(9) -0.0002(7) -0.0054(7) 0.0026(8)
C72 0.0214(9) 0.0156(8) 0.0208(9) 0.0021(7) 0.0008(7) 0.0015(7)
C73 0.0145(9) 0.0409(13) 0.0358(11) 0.0188(10) -0.0025(8) 0.0018(9)
C74 0.0151(8) 0.0230(9) 0.0207(9) 0.0057(7) 0.0007(7) -0.0008(7)
C75 0.0186(9) 0.0227(9) 0.0226(9) 0.0064(7) 0.0028(7) 0.0001(7)
C76 0.0183(9) 0.0252(10) 0.0286(10) 0.0090(8) 0.0027(7) 0.0005(8)
C77 0.0166(9) 0.0372(11) 0.0248(9) 0.0141(9) 0.0001(7) -0.0007(8)
C78 0.0176(9) 0.0355(11) 0.0211(9) 0.0059(8) -0.0027(7) -0.0012(8)
C79 0.0152(8) 0.0256(10) 0.0225(9) 0.0042(8) -0.0003(7) -0.0009(7)
C80 0.0285(11) 0.0288(11) 0.0311(10) 0.0001(9) -0.0054(8) -0.0036(9)
C81 0.0419(13) 0.0468(14) 0.0314(11) 0.0200(10) -0.0044(9) 0.0048(11)
C82 0.0329(11) 0.0209(9) 0.0284(10) 0.0025(8) -0.0009(8) 0.0023(8)
B2 0.0202(10) 0.0164(9) 0.0201(9) 0.0025(8) -0.0015(8) 0.0010(8)

loop_
_geom_bond_atom_site_label_1
_geom_bond_atom_site_label_2
_geom_bond_distance
_geom_bond_site_symmetry_2
_geom_bond_publ_flag
Cl1 C83 1.765(2) . ?
Cl2 C83 1.752(3) . ?
C83 H83A 0.9900 . ?
C83 H83B 0.9900 . ?
N1 C1 1.408(2) . ?
N1 C32 1.465(2) . ?
N1 B1 1.413(2) . ?
C1 C2 1.426(2) . ?
C1 C16 1.390(2) . ?
C2 C3 1.469(2) . ?
C2 C13 1.396(2) . ?
C3 C4 1.399(2) . ?
C3 C8 1.446(2) . ?
C4 C5 1.428(3) . ?
C4 B1 1.545(3) . ?
C5 H5 0.9500 . ?
C5 C6 1.356(3) . ?
C6 H6 0.9500 . ?
C6 C7 1.421(3) . ?
C7 C8 1.429(2) . ?
C7 C12 1.421(3) . ?
C8 C9 1.420(2) . ?
C9 H9 0.9500 . ?
C9 C10 1.371(3) . ?
C10 H10 0.9500 . ?
C10 C11 1.406(3) . ?
C11 H11 0.9500 . ?
C11 C12 1.368(3) . ?
C12 H12 0.9500 . ?
C13 H13 0.9500 . ?
C13 C14 1.405(2) . ?
C14 C15 1.414(2) . ?
C14 C27 1.459(2) . ?
C15 C16 1.402(2) . ?
C15 C17 1.447(2) . ?
C16 H16 0.9500 . ?
C17 C18 1.490(3) . ?
C17 C25 1.360(3) . ?
C18 C19 1.404(3) . ?
C18 C23 1.392(3) . ?
C19 H19 0.9500 . ?
C19 C20 1.384(3) . ?
C20 H20 0.9500 . ?
C20 C21 1.395(3) . ?
C21 C22 1.390(3) . ?
C21 C24 1.504(3) . ?
C22 H22 0.9500 . ?
C22 C23 1.397(3) . ?
C23 H23 0.9500 . ?
C24 H24A 0.9800 . ?
C24 H24B 0.9800 . ?
C24 H24C 0.9800 . ?
C25 H25 0.9500 . ?
C25 C26 1.428(3) . ?
C26 C27 1.417(3) . ?
C26 C31 1.416(2) . ?
C27 C28 1.408(3) . ?
C28 H28 0.9500 . ?
C28 C29 1.379(3) . ?
C29 H29 0.9500 . ?
C29 C30 1.405(3) . ?
C30 H30 0.9500 . ?
C30 C31 1.372(3) . ?
C31 H31 0.9500 . ?
C32 H32A 0.9800 . ?
C32 H32B 0.9800 . ?
C32 H32C 0.9800 . ?
C33 C34 1.414(3) . ?
C33 C38 1.405(3) . ?
C33 B1 1.590(3) . ?
C34 C35 1.390(3) . ?
C34 C41 1.511(3) . ?
C35 H35 0.9500 . ?
C35 C36 1.393(3) . ?
C36 C37 1.388(3) . ?
C36 C40 1.508(3) . ?
C37 H37 0.9500 . ?
C37 C38 1.399(3) . ?
C38 C39 1.511(3) . ?
C39 H39A 0.9800 . ?
C39 H39B 0.9800 . ?
C39 H39C 0.9800 . ?
C40 H40A 0.9800 . ?
C40 H40B 0.9800 . ?
C40 H40C 0.9800 . ?
C41 H41A 0.9800 . ?
C41 H41B 0.9800 . ?
C41 H41C 0.9800 . ?
N2 C42 1.407(2) . ?
N2 C73 1.471(2) . ?
N2 B2 1.414(3) . ?
C42 C43 1.427(2) . ?
C42 C47 1.381(2) . ?
C43 C44 1.398(2) . ?
C43 C63 1.473(2) . ?
C44 H44 0.9500 . ?
C44 C45 1.404(2) . ?
C45 C46 1.421(2) . ?
C45 C55 1.459(2) . ?
C46 C47 1.401(2) . ?
C46 C48 1.454(2) . ?
C47 H47 0.9500 . ?
C48 C49 1.362(2) . ?
C48 C56 1.492(2) . ?
C49 H49 0.9500 . ?
C49 C50 1.430(3) . ?
C50 C51 1.411(2) . ?
C50 C55 1.417(2) . ?
C51 H51 0.9500 . ?
C51 C52 1.370(3) . ?
C52 H52 0.9500 . ?
C52 C53 1.396(3) . ?
C53 H53 0.9500 . ?
C53 C54 1.383(2) . ?
C54 H54 0.9500 . ?
C54 C55 1.411(3) . ?
C56 C57 1.400(3) . ?
C56 C61 1.390(3) . ?
C57 H57 0.9500 . ?
C57 C58 1.386(3) . ?
C58 H58 0.9500 . ?
C58 C59 1.390(3) . ?
C59 C60 1.392(3) . ?
C59 C62 1.506(3) . ?
C60 H60 0.9500 . ?
C60 C61 1.392(3) . ?
C61 H61 0.9500 . ?
C62 H62A 0.9800 . ?
C62 H62B 0.9800 . ?
C62 H62C 0.9800 . ?
C63 C64 1.448(2) . ?
C63 C68 1.398(2) . ?
C64 C65 1.428(2) . ?
C64 C72 1.422(2) . ?
C65 C66 1.420(3) . ?
C65 C69 1.417(3) . ?
C66 H66 0.9500 . ?
C66 C67 1.362(3) . ?
C67 H67 0.9500 . ?
C67 C68 1.424(2) . ?
C68 B2 1.548(3) . ?
C69 H69 0.9500 . ?
C69 C70 1.369(3) . ?
C70 H70 0.9500 . ?
C70 C71 1.409(3) . ?
C71 H71 0.9500 . ?
C71 C72 1.371(3) . ?
C72 H72 0.9500 . ?
C73 H73A 0.9800 . ?
C73 H73B 0.9800 . ?
C73 H73C 0.9800 . ?
C74 C75 1.419(3) . ?
C74 C79 1.404(3) . ?
C74 B2 1.584(3) . ?
C75 C76 1.389(3) . ?
C75 C82 1.508(3) . ?
C76 H76 0.9500 . ?
C76 C77 1.394(3) . ?
C77 C78 1.389(3) . ?
C77 C81 1.511(3) . ?
C78 H78 0.9500 . ?
C78 C79 1.398(3) . ?
C79 C80 1.510(3) . ?
C80 H80A 0.9800 . ?
C80 H80B 0.9800 . ?
C80 H80C 0.9800 . ?
C81 H81A 0.9800 . ?
C81 H81B 0.9800 . ?
C81 H81C 0.9800 . ?
C82 H82A 0.9800 . ?
C82 H82B 0.9800 . ?
C82 H82C 0.9800 . ?

loop_
_geom_angle_atom_site_label_1
_geom_angle_atom_site_label_2
_geom_angle_atom_site_label_3
_geom_angle
_geom_angle_site_symmetry_1
_geom_angle_site_symmetry_3
_geom_angle_publ_flag
Cl1 C83 H83A 109.0 . . ?
Cl1 C83 H83B 109.0 . . ?
Cl2 C83 Cl1 112.77(13) . . ?
Cl2 C83 H83A 109.0 . . ?
Cl2 C83 H83B 109.0 . . ?
H83A C83 H83B 107.8 . . ?
C1 N1 C32 116.45(15) . . ?
C1 N1 B1 121.58(15) . . ?
B1 N1 C32 121.95(16) . . ?
N1 C1 C2 120.36(15) . . ?
C16 C1 N1 120.56(16) . . ?
C16 C1 C2 119.08(16) . . ?
C1 C2 C3 120.19(15) . . ?
C13 C2 C1 117.41(15) . . ?
C13 C2 C3 122.33(15) . . ?
C4 C3 C2 117.52(16) . . ?
C4 C3 C8 119.61(16) . . ?
C8 C3 C2 122.77(15) . . ?
C3 C4 C5 118.70(17) . . ?
C3 C4 B1 119.41(16) . . ?
C5 C4 B1 121.20(16) . . ?
C4 C5 H5 119.1 . . ?
C6 C5 C4 121.82(17) . . ?
C6 C5 H5 119.1 . . ?
C5 C6 H6 119.9 . . ?
C5 C6 C7 120.17(17) . . ?
C7 C6 H6 119.9 . . ?
C6 C7 C8 119.69(17) . . ?
C12 C7 C6 120.67(17) . . ?
C12 C7 C8 119.49(18) . . ?
C7 C8 C3 118.27(16) . . ?
C9 C8 C3 123.93(16) . . ?
C9 C8 C7 117.29(16) . . ?
C8 C9 H9 119.2 . . ?
C10 C9 C8 121.59(18) . . ?
C10 C9 H9 119.2 . . ?
C9 C10 H10 119.6 . . ?
C9 C10 C11 120.72(19) . . ?
C11 C10 H10 119.6 . . ?
C10 C11 H11 120.2 . . ?
C12 C11 C10 119.58(18) . . ?
C12 C11 H11 120.2 . . ?
C7 C12 H12 119.4 . . ?
C11 C12 C7 121.10(18) . . ?
C11 C12 H12 119.4 . . ?
C2 C13 H13 118.5 . . ?
C2 C13 C14 123.07(16) . . ?
C14 C13 H13 118.5 . . ?
C13 C14 C15 118.01(16) . . ?
C13 C14 C27 122.44(16) . . ?
C15 C14 C27 119.53(16) . . ?
C14 C15 C17 120.27(16) . . ?
C16 C15 C14 118.72(16) . . ?
C16 C15 C17 121.00(16) . . ?
C1 C16 C15 122.27(16) . . ?
C1 C16 H16 118.9 . . ?
C15 C16 H16 118.9 . . ?
C15 C17 C18 120.03(16) . . ?
C25 C17 C15 119.32(17) . . ?
C25 C17 C18 120.58(16) . . ?
C19 C18 C17 120.91(16) . . ?
C23 C18 C17 121.00(17) . . ?
C23 C18 C19 118.08(17) . . ?
C18 C19 H19 119.5 . . ?
C20 C19 C18 121.05(17) . . ?
C20 C19 H19 119.5 . . ?
C19 C20 H20 119.5 . . ?
C19 C20 C21 120.93(18) . . ?
C21 C20 H20 119.5 . . ?
C20 C21 C24 120.82(18) . . ?
C22 C21 C20 118.13(17) . . ?
C22 C21 C24 121.04(18) . . ?
C21 C22 H22 119.4 . . ?
C21 C22 C23 121.29(17) . . ?
C23 C22 H22 119.4 . . ?
C18 C23 C22 120.51(18) . . ?
C18 C23 H23 119.7 . . ?
C22 C23 H23 119.7 . . ?
C21 C24 H24A 109.5 . . ?
C21 C24 H24B 109.5 . . ?
C21 C24 H24C 109.5 . . ?
H24A C24 H24B 109.5 . . ?
H24A C24 H24C 109.5 . . ?
H24B C24 H24C 109.5 . . ?
C17 C25 H25 119.0 . . ?
C17 C25 C26 122.07(16) . . ?
C26 C25 H25 119.0 . . ?
C27 C26 C25 120.36(16) . . ?
C31 C26 C25 120.48(16) . . ?
C31 C26 C27 119.15(17) . . ?
C26 C27 C14 118.14(16) . . ?
C28 C27 C14 123.11(16) . . ?
C28 C27 C26 118.75(16) . . ?
C27 C28 H28 119.6 . . ?
C29 C28 C27 120.82(17) . . ?
C29 C28 H28 119.6 . . ?
C28 C29 H29 119.8 . . ?
C28 C29 C30 120.50(19) . . ?
C30 C29 H29 119.8 . . ?
C29 C30 H30 120.1 . . ?
C31 C30 C29 119.70(17) . . ?
C31 C30 H30 120.1 . . ?
C26 C31 H31 119.5 . . ?
C30 C31 C26 121.02(17) . . ?
C30 C31 H31 119.5 . . ?
N1 C32 H32A 109.5 . . ?
N1 C32 H32B 109.5 . . ?
N1 C32 H32C 109.5 . . ?
H32A C32 H32B 109.5 . . ?
H32A C32 H32C 109.5 . . ?
H32B C32 H32C 109.5 . . ?
C34 C33 B1 119.17(17) . . ?
C38 C33 C34 118.74(17) . . ?
C38 C33 B1 122.05(17) . . ?
C33 C34 C41 120.92(17) . . ?
C35 C34 C33 119.72(18) . . ?
C35 C34 C41 119.36(18) . . ?
C34 C35 H35 119.1 . . ?
C34 C35 C36 121.88(19) . . ?
C36 C35 H35 119.1 . . ?
C35 C36 C40 120.6(2) . . ?
C37 C36 C35 118.09(18) . . ?
C37 C36 C40 121.3(2) . . ?
C36 C37 H37 119.1 . . ?
C36 C37 C38 121.7(2) . . ?
C38 C37 H37 119.1 . . ?
C33 C38 C39 121.08(17) . . ?
C37 C38 C33 119.84(19) . . ?
C37 C38 C39 119.05(18) . . ?
C38 C39 H39A 109.5 . . ?
C38 C39 H39B 109.5 . . ?
C38 C39 H39C 109.5 . . ?
H39A C39 H39B 109.5 . . ?
H39A C39 H39C 109.5 . . ?
H39B C39 H39C 109.5 . . ?
C36 C40 H40A 109.5 . . ?
C36 C40 H40B 109.5 . . ?
C36 C40 H40C 109.5 . . ?
H40A C40 H40B 109.5 . . ?
H40A C40 H40C 109.5 . . ?
H40B C40 H40C 109.5 . . ?
C34 C41 H41A 109.5 . . ?
C34 C41 H41B 109.5 . . ?
C34 C41 H41C 109.5 . . ?
H41A C41 H41B 109.5 . . ?
H41A C41 H41C 109.5 . . ?
H41B C41 H41C 109.5 . . ?
N1 B1 C4 117.25(16) . . ?
N1 B1 C33 119.63(16) . . ?
C4 B1 C33 122.60(16) . . ?
C42 N2 C73 116.65(15) . . ?
C42 N2 B2 121.75(15) . . ?
B2 N2 C73 121.58(16) . . ?
N2 C42 C43 120.25(15) . . ?
C47 C42 N2 120.38(15) . . ?
C47 C42 C43 119.37(16) . . ?
C42 C43 C63 120.40(15) . . ?
C44 C43 C42 117.13(16) . . ?
C44 C43 C63 122.39(15) . . ?
C43 C44 H44 118.3 . . ?
C43 C44 C45 123.38(16) . . ?
C45 C44 H44 118.3 . . ?
C44 C45 C46 117.86(16) . . ?
C44 C45 C55 122.63(16) . . ?
C46 C45 C55 119.46(15) . . ?
C45 C46 C48 120.29(16) . . ?
C47 C46 C45 118.44(15) . . ?
C47 C46 C48 121.26(16) . . ?
C42 C47 C46 122.72(16) . . ?
C42 C47 H47 118.6 . . ?
C46 C47 H47 118.6 . . ?
C46 C48 C56 119.20(15) . . ?
C49 C48 C46 119.06(16) . . ?
C49 C48 C56 121.71(16) . . ?
C48 C49 H49 118.8 . . ?
C48 C49 C50 122.36(16) . . ?
C50 C49 H49 118.8 . . ?
C51 C50 C49 120.44(17) . . ?
C51 C50 C55 119.33(17) . . ?
C55 C50 C49 120.22(16) . . ?
C50 C51 H51 119.6 . . ?
C52 C51 C50 120.87(17) . . ?
C52 C51 H51 119.6 . . ?
C51 C52 H52 120.0 . . ?
C51 C52 C53 120.07(17) . . ?
C53 C52 H52 120.0 . . ?
C52 C53 H53 119.8 . . ?
C54 C53 C52 120.40(18) . . ?
C54 C53 H53 119.8 . . ?
C53 C54 H54 119.7 . . ?
C53 C54 C55 120.65(17) . . ?
C55 C54 H54 119.7 . . ?
C50 C55 C45 118.42(16) . . ?
C54 C55 C45 123.01(16) . . ?
C54 C55 C50 118.56(16) . . ?
C57 C56 C48 120.77(16) . . ?
C61 C56 C48 121.49(16) . . ?
C61 C56 C57 117.72(16) . . ?
C56 C57 H57 119.5 . . ?
C58 C57 C56 121.05(17) . . ?
C58 C57 H57 119.5 . . ?
C57 C58 H58 119.5 . . ?
C57 C58 C59 121.03(17) . . ?
C59 C58 H58 119.5 . . ?
C58 C59 C60 118.09(17) . . ?
C58 C59 C62 120.76(18) . . ?
C60 C59 C62 121.15(17) . . ?
C59 C60 H60 119.5 . . ?
C59 C60 C61 120.94(18) . . ?
C61 C60 H60 119.5 . . ?
C56 C61 C60 121.07(18) . . ?
C56 C61 H61 119.5 . . ?
C60 C61 H61 119.5 . . ?
C59 C62 H62A 109.5 . . ?
C59 C62 H62B 109.5 . . ?
C59 C62 H62C 109.5 . . ?
H62A C62 H62B 109.5 . . ?
H62A C62 H62C 109.5 . . ?
H62B C62 H62C 109.5 . . ?
C64 C63 C43 123.34(15) . . ?
C68 C63 C43 117.33(16) . . ?
C68 C63 C64 119.21(16) . . ?
C65 C64 C63 118.31(16) . . ?
C72 C64 C63 124.50(16) . . ?
C72 C64 C65 116.75(16) . . ?
C66 C65 C64 119.82(16) . . ?
C69 C65 C64 119.95(17) . . ?
C69 C65 C66 120.12(17) . . ?
C65 C66 H66 119.9 . . ?
C67 C66 C65 120.15(17) . . ?
C67 C66 H66 119.9 . . ?
C66 C67 H67 119.3 . . ?
C66 C67 C68 121.42(17) . . ?
C68 C67 H67 119.3 . . ?
C63 C68 C67 119.32(16) . . ?
C63 C68 B2 119.59(16) . . ?
C67 C68 B2 120.39(16) . . ?
C65 C69 H69 119.4 . . ?
C70 C69 C65 121.18(18) . . ?
C70 C69 H69 119.4 . . ?
C69 C70 H70 120.3 . . ?
C69 C70 C71 119.39(17) . . ?
C71 C70 H70 120.3 . . ?
C70 C71 H71 119.7 . . ?
C72 C71 C70 120.52(18) . . ?
C72 C71 H71 119.7 . . ?
C64 C72 H72 119.0 . . ?
C71 C72 C64 122.01(17) . . ?
C71 C72 H72 119.0 . . ?
N2 C73 H73A 109.5 . . ?
N2 C73 H73B 109.5 . . ?
N2 C73 H73C 109.5 . . ?
H73A C73 H73B 109.5 . . ?
H73A C73 H73C 109.5 . . ?
H73B C73 H73C 109.5 . . ?
C75 C74 B2 119.20(17) . . ?
C79 C74 C75 118.67(17) . . ?
C79 C74 B2 122.13(17) . . ?
C74 C75 C82 120.53(17) . . ?
C76 C75 C74 119.83(18) . . ?
C76 C75 C82 119.64(18) . . ?
C75 C76 H76 119.2 . . ?
C75 C76 C77 121.63(19) . . ?
C77 C76 H76 119.2 . . ?
C76 C77 C81 121.1(2) . . ?
C78 C77 C76 118.24(18) . . ?
C78 C77 C81 120.6(2) . . ?
C77 C78 H78 119.1 . . ?
C77 C78 C79 121.70(19) . . ?
C79 C78 H78 119.1 . . ?
C74 C79 C80 120.99(17) . . ?
C78 C79 C74 119.85(18) . . ?
C78 C79 C80 119.12(18) . . ?
C79 C80 H80A 109.5 . . ?
C79 C80 H80B 109.5 . . ?
C79 C80 H80C 109.5 . . ?
H80A C80 H80B 109.5 . . ?
H80A C80 H80C 109.5 . . ?
H80B C80 H80C 109.5 . . ?
C77 C81 H81A 109.5 . . ?
C77 C81 H81B 109.5 . . ?
C77 C81 H81C 109.5 . . ?
H81A C81 H81B 109.5 . . ?
H81A C81 H81C 109.5 . . ?
H81B C81 H81C 109.5 . . ?
C75 C82 H82A 109.5 . . ?
C75 C82 H82B 109.5 . . ?
C75 C82 H82C 109.5 . . ?
H82A C82 H82B 109.5 . . ?
H82A C82 H82C 109.5 . . ?
H82B C82 H82C 109.5 . . ?
N2 B2 C68 117.05(16) . . ?
N2 B2 C74 120.65(16) . . ?
C68 B2 C74 121.88(16) . . ?

loop_
_geom_torsion_atom_site_label_1
_geom_torsion_atom_site_label_2
_geom_torsion_atom_site_label_3
_geom_torsion_atom_site_label_4
_geom_torsion
_geom_torsion_site_symmetry_1
_geom_torsion_site_symmetry_2
_geom_torsion_site_symmetry_3
_geom_torsion_site_symmetry_4
_geom_torsion_publ_flag
N1 C1 C2 C3 -7.5(2) . . . . ?
N1 C1 C2 C13 169.41(16) . . . . ?
N1 C1 C16 C15 -177.37(16) . . . . ?
C1 N1 B1 C4 7.9(3) . . . . ?
C1 N1 B1 C33 179.91(16) . . . . ?
C1 C2 C3 C4 21.0(2) . . . . ?
C1 C2 C3 C8 -155.31(16) . . . . ?
C1 C2 C13 C14 9.2(2) . . . . ?
C2 C1 C16 C15 3.5(3) . . . . ?
C2 C3 C4 C5 169.53(16) . . . . ?
C2 C3 C4 B1 -19.9(2) . . . . ?
C2 C3 C8 C7 -171.13(16) . . . . ?
C2 C3 C8 C9 17.3(3) . . . . ?
C2 C13 C14 C15 1.4(3) . . . . ?
C2 C13 C14 C27 -179.99(16) . . . . ?
C3 C2 C13 C14 -174.04(16) . . . . ?
C3 C4 C5 C6 4.7(3) . . . . ?
C3 C4 B1 N1 6.0(3) . . . . ?
C3 C4 B1 C33 -165.66(17) . . . . ?
C3 C8 C9 C10 174.92(17) . . . . ?
C4 C3 C8 C7 12.6(2) . . . . ?
C4 C3 C8 C9 -158.98(17) . . . . ?
C4 C5 C6 C7 6.2(3) . . . . ?
C5 C4 B1 N1 176.40(17) . . . . ?
C5 C4 B1 C33 4.7(3) . . . . ?
C5 C6 C7 C8 -7.4(3) . . . . ?
C5 C6 C7 C12 168.14(18) . . . . ?
C6 C7 C8 C3 -1.9(3) . . . . ?
C6 C7 C8 C9 170.25(17) . . . . ?
C6 C7 C12 C11 -172.18(18) . . . . ?
C7 C8 C9 C10 3.3(3) . . . . ?
C8 C3 C4 C5 -14.0(2) . . . . ?
C8 C3 C4 B1 156.59(16) . . . . ?
C8 C7 C12 C11 3.4(3) . . . . ?
C8 C9 C10 C11 1.0(3) . . . . ?
C9 C10 C11 C12 -3.2(3) . . . . ?
C10 C11 C12 C7 0.9(3) . . . . ?
C12 C7 C8 C3 -177.50(16) . . . . ?
C12 C7 C8 C9 -5.4(3) . . . . ?
C13 C2 C3 C4 -155.70(16) . . . . ?
C13 C2 C3 C8 28.0(3) . . . . ?
C13 C14 C15 C16 -9.6(2) . . . . ?
C13 C14 C15 C17 171.73(16) . . . . ?
C13 C14 C27 C26 -173.13(16) . . . . ?
C13 C14 C27 C28 6.0(3) . . . . ?
C14 C15 C16 C1 7.3(3) . . . . ?
C14 C15 C17 C18 -172.51(16) . . . . ?
C14 C15 C17 C25 4.5(3) . . . . ?
C14 C27 C28 C29 -177.29(17) . . . . ?
C15 C14 C27 C26 5.5(2) . . . . ?
C15 C14 C27 C28 -175.43(16) . . . . ?
C15 C17 C18 C19 52.0(2) . . . . ?
C15 C17 C18 C23 -129.11(18) . . . . ?
C15 C17 C25 C26 -0.5(3) . . . . ?
C16 C1 C2 C3 171.69(16) . . . . ?
C16 C1 C2 C13 -11.4(2) . . . . ?
C16 C15 C17 C18 8.8(3) . . . . ?
C16 C15 C17 C25 -174.21(17) . . . . ?
C17 C15 C16 C1 -174.04(17) . . . . ?
C17 C18 C19 C20 179.64(16) . . . . ?
C17 C18 C23 C22 -178.96(16) . . . . ?
C17 C25 C26 C27 -0.9(3) . . . . ?
C17 C25 C26 C31 -179.19(17) . . . . ?
C18 C17 C25 C26 176.47(16) . . . . ?
C18 C19 C20 C21 -0.4(3) . . . . ?
C19 C18 C23 C22 -0.1(3) . . . . ?
C19 C20 C21 C22 -0.6(3) . . . . ?
C19 C20 C21 C24 -179.61(18) . . . . ?
C20 C21 C22 C23 1.3(3) . . . . ?
C21 C22 C23 C18 -1.0(3) . . . . ?
C23 C18 C19 C20 0.8(3) . . . . ?
C24 C21 C22 C23 -179.71(18) . . . . ?
C25 C17 C18 C19 -124.89(19) . . . . ?
C25 C17 C18 C23 54.0(2) . . . . ?
C25 C26 C27 C14 -1.6(2) . . . . ?
C25 C26 C27 C28 179.26(16) . . . . ?
C25 C26 C31 C30 179.18(17) . . . . ?
C26 C27 C28 C29 1.8(3) . . . . ?
C27 C14 C15 C16 171.75(16) . . . . ?
C27 C14 C15 C17 -6.9(2) . . . . ?
C27 C26 C31 C30 0.9(3) . . . . ?
C27 C28 C29 C30 0.4(3) . . . . ?
C28 C29 C30 C31 -2.0(3) . . . . ?
C29 C30 C31 C26 1.4(3) . . . . ?
C31 C26 C27 C14 176.72(16) . . . . ?
C31 C26 C27 C28 -2.4(3) . . . . ?
C32 N1 C1 C2 174.27(17) . . . . ?
C32 N1 C1 C16 -4.9(3) . . . . ?
C32 N1 B1 C4 -173.62(18) . . . . ?
C32 N1 B1 C33 -1.7(3) . . . . ?
C33 C34 C35 C36 -0.1(3) . . . . ?
C34 C33 C38 C37 -1.7(3) . . . . ?
C34 C33 C38 C39 176.05(18) . . . . ?
C34 C33 B1 N1 -99.9(2) . . . . ?
C34 C33 B1 C4 71.6(2) . . . . ?
C34 C35 C36 C37 -1.1(3) . . . . ?
C34 C35 C36 C40 178.26(19) . . . . ?
C35 C36 C37 C38 0.9(3) . . . . ?
C36 C37 C38 C33 0.5(3) . . . . ?
C36 C37 C38 C39 -177.36(19) . . . . ?
C38 C33 C34 C35 1.6(3) . . . . ?
C38 C33 C34 C41 -178.02(17) . . . . ?
C38 C33 B1 N1 77.8(2) . . . . ?
C38 C33 B1 C4 -110.7(2) . . . . ?
C40 C36 C37 C38 -178.43(18) . . . . ?
C41 C34 C35 C36 179.46(18) . . . . ?
B1 N1 C1 C2 -7.2(3) . . . . ?
B1 N1 C1 C16 173.64(17) . . . . ?
B1 C4 C5 C6 -165.75(18) . . . . ?
B1 C33 C34 C35 179.37(16) . . . . ?
B1 C33 C34 C41 -0.2(3) . . . . ?
B1 C33 C38 C37 -179.46(17) . . . . ?
B1 C33 C38 C39 -1.7(3) . . . . ?
N2 C42 C43 C44 171.05(16) . . . . ?
N2 C42 C43 C63 -5.7(3) . . . . ?
N2 C42 C47 C46 -178.76(17) . . . . ?
C42 N2 B2 C68 8.2(3) . . . . ?
C42 N2 B2 C74 -179.08(17) . . . . ?
C42 C43 C44 C45 8.8(3) . . . . ?
C42 C43 C63 C64 -156.02(17) . . . . ?
C42 C43 C63 C68 20.0(2) . . . . ?
C43 C42 C47 C46 2.0(3) . . . . ?
C43 C44 C45 C46 0.0(3) . . . . ?
C43 C44 C45 C55 177.48(16) . . . . ?
C43 C63 C64 C65 -171.72(16) . . . . ?
C43 C63 C64 C72 16.2(3) . . . . ?
C43 C63 C68 C67 169.55(16) . . . . ?
C43 C63 C68 B2 -20.0(2) . . . . ?
C44 C43 C63 C64 27.4(3) . . . . ?
C44 C43 C63 C68 -156.57(17) . . . . ?
C44 C45 C46 C47 -7.9(2) . . . . ?
C44 C45 C46 C48 173.49(15) . . . . ?
C44 C45 C55 C50 -172.33(16) . . . . ?
C44 C45 C55 C54 6.4(3) . . . . ?
C45 C46 C47 C42 7.1(3) . . . . ?
C45 C46 C48 C49 1.5(3) . . . . ?
C45 C46 C48 C56 -176.76(16) . . . . ?
C46 C45 C55 C50 5.1(2) . . . . ?
C46 C45 C55 C54 -176.21(17) . . . . ?
C46 C48 C49 C50 0.1(3) . . . . ?
C46 C48 C56 C57 54.9(2) . . . . ?
C46 C48 C56 C61 -123.43(19) . . . . ?
C47 C42 C43 C44 -9.7(2) . . . . ?
C47 C42 C43 C63 173.56(16) . . . . ?
C47 C46 C48 C49 -177.07(17) . . . . ?
C47 C46 C48 C56 4.7(3) . . . . ?
C48 C46 C47 C42 -174.39(17) . . . . ?
C48 C49 C50 C51 -177.91(17) . . . . ?
C48 C49 C50 C55 1.1(3) . . . . ?
C48 C56 C57 C58 -175.56(16) . . . . ?
C48 C56 C61 C60 176.65(17) . . . . ?
C49 C48 C56 C57 -123.29(19) . . . . ?
C49 C48 C56 C61 58.4(2) . . . . ?
C49 C50 C51 C52 -179.78(18) . . . . ?
C49 C50 C55 C45 -3.6(3) . . . . ?
C49 C50 C55 C54 177.62(16) . . . . ?
C50 C51 C52 C53 2.0(3) . . . . ?
C51 C50 C55 C45 175.38(16) . . . . ?
C51 C50 C55 C54 -3.4(3) . . . . ?
C51 C52 C53 C54 -3.1(3) . . . . ?
C52 C53 C54 C55 0.8(3) . . . . ?
C53 C54 C55 C45 -176.31(16) . . . . ?
C53 C54 C55 C50 2.4(3) . . . . ?
C55 C45 C46 C47 174.52(16) . . . . ?
C55 C45 C46 C48 -4.1(3) . . . . ?
C55 C50 C51 C52 1.2(3) . . . . ?
C56 C48 C49 C50 178.25(16) . . . . ?
C56 C57 C58 C59 -1.1(3) . . . . ?
C57 C56 C61 C60 -1.7(3) . . . . ?
C57 C58 C59 C60 -1.8(3) . . . . ?
C57 C58 C59 C62 178.08(17) . . . . ?
C58 C59 C60 C61 2.9(3) . . . . ?
C59 C60 C61 C56 -1.2(3) . . . . ?
C61 C56 C57 C58 2.8(3) . . . . ?
C62 C59 C60 C61 -176.98(18) . . . . ?
C63 C43 C44 C45 -174.52(16) . . . . ?
C63 C64 C65 C66 -1.4(3) . . . . ?
C63 C64 C65 C69 -177.53(16) . . . . ?
C63 C64 C72 C71 175.02(17) . . . . ?
C63 C68 B2 N2 6.6(3) . . . . ?
C63 C68 B2 C74 -165.99(17) . . . . ?
C64 C63 C68 C67 -14.3(3) . . . . ?
C64 C63 C68 B2 156.22(17) . . . . ?
C64 C65 C66 C67 -7.8(3) . . . . ?
C64 C65 C69 C70 2.9(3) . . . . ?
C65 C64 C72 C71 2.8(3) . . . . ?
C65 C66 C67 C68 6.1(3) . . . . ?
C65 C69 C70 C71 1.3(3) . . . . ?
C66 C65 C69 C70 -173.29(19) . . . . ?
C66 C67 C68 C63 5.1(3) . . . . ?
C66 C67 C68 B2 -165.28(18) . . . . ?
C67 C68 B2 N2 176.95(17) . . . . ?
C67 C68 B2 C74 4.4(3) . . . . ?
C68 C63 C64 C65 12.3(2) . . . . ?
C68 C63 C64 C72 -159.78(17) . . . . ?
C69 C65 C66 C67 168.35(18) . . . . ?
C69 C70 C71 C72 -3.4(3) . . . . ?
C70 C71 C72 C64 1.3(3) . . . . ?
C72 C64 C65 C66 171.36(17) . . . . ?
C72 C64 C65 C69 -4.8(3) . . . . ?
C73 N2 C42 C43 173.17(18) . . . . ?
C73 N2 C42 C47 -6.1(3) . . . . ?
C73 N2 B2 C68 -173.66(18) . . . . ?
C73 N2 B2 C74 -1.0(3) . . . . ?
C74 C75 C76 C77 0.7(3) . . . . ?
C75 C74 C79 C78 -2.6(3) . . . . ?
C75 C74 C79 C80 175.07(18) . . . . ?
C75 C74 B2 N2 -101.4(2) . . . . ?
C75 C74 B2 C68 70.9(2) . . . . ?
C75 C76 C77 C78 -2.6(3) . . . . ?
C75 C76 C77 C81 177.33(19) . . . . ?
C76 C77 C78 C79 1.9(3) . . . . ?
C77 C78 C79 C74 0.7(3) . . . . ?
C77 C78 C79 C80 -177.01(19) . . . . ?
C79 C74 C75 C76 1.9(3) . . . . ?
C79 C74 C75 C82 -177.76(17) . . . . ?
C79 C74 B2 N2 78.9(2) . . . . ?
C79 C74 B2 C68 -108.8(2) . . . . ?
C81 C77 C78 C79 -178.05(18) . . . . ?
C82 C75 C76 C77 -179.60(18) . . . . ?
B2 N2 C42 C43 -8.6(3) . . . . ?
B2 N2 C42 C47 172.11(18) . . . . ?
B2 C74 C75 C76 -177.82(17) . . . . ?
B2 C74 C75 C82 2.5(3) . . . . ?
B2 C74 C79 C78 177.12(17) . . . . ?
B2 C74 C79 C80 -5.2(3) . . . . ?

_shelx_res_file                  
;
TITL mo_2282_cg_0m_4_a.res in P2(1)/n
    mo_2282_cg_0m_4.res
    created by SHELXL-2018/3 at 09:44:25 on 13-Mar-2024
REM Old TITL mo_2282_CG_0m_4 in P2(1)/n
REM SHELXT solution in P2(1)/n: R1 0.208, Rweak 0.012, Alpha 0.038
REM <I/s> 0.972 for 645 systematic absences, Orientation as input
REM Formula found by SHELXT: C84 B N2 Cl2
CELL 0.71073 20.1693 12.1225 25.9034 90 91.878 90
ZERR 4 0.0007 0.0004 0.0008 0 0.001 0
LATT 1
SYMM 0.5-X,0.5+Y,0.5-Z
SFAC C H B Cl N
UNIT 332 280 8 8 8

L.S. 10
PLAN  5
SIZE 0.06 0.386 0.395
TEMP -173.15
CONF
BOND
list 4
MORE -1
fmap 2
BOND $H
ACTA
OMIT 0 2 3
OMIT 1 1 0
OMIT 2 0 0
REM <olex2.extras>
REM <HklSrc "%.\\mo_2282_CG_0m_5.hkl">
REM </olex2.extras>

WGHT    0.041300    3.670600
BASF   0.43141
FVAR       0.27766
CL1   4    0.255595    1.234262    0.501599    11.00000    0.06111    0.03702 =
         0.03035   -0.00558   -0.00510    0.01661
CL2   4    0.400429    1.240086    0.496702    11.00000    0.06448    0.04395 =
         0.06078   -0.02586    0.01426   -0.01604
C83   1    0.331796    1.179842    0.525402    11.00000    0.05164    0.02825 =
         0.02542   -0.00531    0.00039    0.00864
AFIX  23
H83A  2    0.335390    1.191657    0.563207    11.00000   -1.20000
H83B  2    0.332415    1.099319    0.519063    11.00000   -1.20000
AFIX   0

N1    5    0.403691    1.304596    0.252368    11.00000    0.01491    0.02226 =
         0.01983    0.00555    0.00191   -0.00011
C1    1    0.387298    1.242490    0.296091    11.00000    0.01674    0.01583 =
         0.01659    0.00230   -0.00145   -0.00045
C2    1    0.321298    1.243793    0.314241    11.00000    0.01546    0.01466 =
         0.01633   -0.00045   -0.00218    0.00009
C3    1    0.271897    1.320094    0.291482    11.00000    0.01440    0.01294 =
         0.01988    0.00042   -0.00189   -0.00164
C4    1    0.283588    1.362056    0.242298    11.00000    0.01938    0.01440 =
         0.02073    0.00061   -0.00171   -0.00137
C5    1    0.231645    1.421025    0.215595    11.00000    0.02270    0.01923 =
         0.02084    0.00467   -0.00211    0.00042
AFIX  43
H5    2    0.238091    1.444917    0.181193    11.00000   -1.20000
AFIX   0
C6    1    0.173360    1.443865    0.237993    11.00000    0.01901    0.02099 =
         0.02784    0.00511   -0.00619    0.00195
AFIX  43
H6    2    0.138128    1.476788    0.218229    11.00000   -1.20000
AFIX   0
C7    1    0.164861    1.418674    0.290947    11.00000    0.01745    0.01470 =
         0.02824    0.00044   -0.00241   -0.00100
C8    1    0.214797    1.357497    0.318895    11.00000    0.01621    0.01293 =
         0.02288   -0.00123   -0.00115   -0.00241
C9    1    0.209067    1.349656    0.373270    11.00000    0.02035    0.01726 =
         0.02402    0.00095    0.00215   -0.00070
AFIX  43
H9    2    0.242756    1.312796    0.393107    11.00000   -1.20000
AFIX   0
C10   1    0.156111    1.393981    0.397818    11.00000    0.02796    0.02192 =
         0.02878   -0.00031    0.00773   -0.00236
AFIX  43
H10   2    0.154015    1.388415    0.434310    11.00000   -1.20000
AFIX   0
C11   1    0.104870    1.447582    0.369588    11.00000    0.02109    0.02265 =
         0.03853   -0.00359    0.00850    0.00073
AFIX  43
H11   2    0.067260    1.474836    0.386675    11.00000   -1.20000
AFIX   0
C12   1    0.109496    1.460257    0.317364    11.00000    0.01689    0.01916 =
         0.03690   -0.00041   -0.00049    0.00018
AFIX  43
H12   2    0.075122    1.497483    0.298433    11.00000   -1.20000
AFIX   0
C13   1    0.305505    1.166803    0.351999    11.00000    0.01742    0.01510 =
         0.01640   -0.00157   -0.00095   -0.00131
AFIX  43
H13   2    0.260396    1.159120    0.360836    11.00000   -1.20000
AFIX   0
C14   1    0.353218    1.100145    0.377540    11.00000    0.02098    0.01412 =
         0.01352   -0.00119   -0.00124    0.00055
C15   1    0.420391    1.113945    0.364925    11.00000    0.02042    0.01412 =
         0.01662   -0.00097   -0.00120    0.00105
C16   1    0.435286    1.180305    0.322539    11.00000    0.01386    0.01741 =
         0.02146    0.00160   -0.00035    0.00125
AFIX  43
H16   2    0.479719    1.182859    0.311512    11.00000   -1.20000
AFIX   0
C17   1    0.472343    1.058407    0.394748    11.00000    0.02059    0.01489 =
         0.01770   -0.00327   -0.00268    0.00308
C18   1    0.543270    1.083785    0.385531    11.00000    0.01979    0.01916 =
         0.01548    0.00060   -0.00418    0.00322
C19   1    0.566397    1.193062    0.385987    11.00000    0.02258    0.01864 =
         0.02336   -0.00237   -0.00309    0.00562
AFIX  43
H19   2    0.536313    1.251582    0.392066    11.00000   -1.20000
AFIX   0
C20   1    0.632331    1.216865    0.377719    11.00000    0.02304    0.01870 =
         0.02414    0.00126   -0.00373    0.00160
AFIX  43
H20   2    0.646760    1.291468    0.377976    11.00000   -1.20000
AFIX   0
C21   1    0.677891    1.132833    0.369013    11.00000    0.02173    0.02622 =
         0.01856    0.00224   -0.00057    0.00293
C22   1    0.655342    1.024499    0.369362    11.00000    0.02347    0.02234 =
         0.02237   -0.00092    0.00192    0.00714
AFIX  43
H22   2    0.685812    0.966071    0.364216    11.00000   -1.20000
AFIX   0
C23   1    0.588734    0.999849    0.377135    11.00000    0.02696    0.01730 =
         0.01910   -0.00115   -0.00212    0.00267
AFIX  43
H23   2    0.574373    0.925210    0.376686    11.00000   -1.20000
AFIX   0
C24   1    0.749602    1.158877    0.360372    11.00000    0.02273    0.03178 =
         0.03890    0.00472    0.00381    0.00355
AFIX 137
H24A  2    0.777712    1.102144    0.376832    11.00000   -1.50000
H24B  2    0.760555    1.231021    0.375441    11.00000   -1.50000
H24C  2    0.757255    1.160433    0.323213    11.00000   -1.50000
AFIX   0
C25   1    0.455668    0.987069    0.432688    11.00000    0.02543    0.01602 =
         0.01939   -0.00061   -0.00394    0.00540
AFIX  43
H25   2    0.489963    0.950417    0.451962    11.00000   -1.20000
AFIX   0
C26   1    0.388234    0.965504    0.444474    11.00000    0.02607    0.01374 =
         0.01530   -0.00217   -0.00134    0.00171
C27   1    0.335945    1.019994    0.416930    11.00000    0.02522    0.01266 =
         0.01483   -0.00166   -0.00088   -0.00108
C28   1    0.270047    0.995662    0.429214    11.00000    0.02479    0.01960 =
         0.01874   -0.00002   -0.00355   -0.00233
AFIX  43
H28   2    0.234516    1.030031    0.410369    11.00000   -1.20000
AFIX   0
C29   1    0.256438    0.922566    0.468259    11.00000    0.03005    0.02423 =
         0.02161    0.00252   -0.00010   -0.00681
AFIX  43
H29   2    0.211689    0.906691    0.475898    11.00000   -1.20000
AFIX   0
C30   1    0.308241    0.871408    0.496820    11.00000    0.03569    0.01853 =
         0.01918    0.00269    0.00003   -0.00430
AFIX  43
H30   2    0.298609    0.822944    0.524403    11.00000   -1.20000
AFIX   0
C31   1    0.372793    0.891739    0.484706    11.00000    0.03284    0.01537 =
         0.01849    0.00108   -0.00487   -0.00029
AFIX  43
H31   2    0.407682    0.855763    0.503607    11.00000   -1.20000
AFIX   0
C32   1    0.473911    1.306703    0.239569    11.00000    0.01640    0.04151 =
         0.03131    0.01498    0.00429    0.00161
AFIX 137
H32A  2    0.500343    1.334246    0.269262    11.00000   -1.50000
H32B  2    0.479913    1.355327    0.209862    11.00000   -1.50000
H32C  2    0.488439    1.231944    0.231025    11.00000   -1.50000
AFIX   0
C33   1    0.375765    1.428834    0.172904    11.00000    0.01547    0.02170 =
         0.02104    0.00629   -0.00129   -0.00051
C34   1    0.381584    1.544793    0.177065    11.00000    0.01688    0.02340 =
         0.02409    0.00655   -0.00099    0.00060
C35   1    0.400633    1.606139    0.134688    11.00000    0.02031    0.02459 =
         0.03208    0.01086   -0.00171   -0.00156
AFIX  43
H35   2    0.404292    1.683992    0.137860    11.00000   -1.20000
AFIX   0
C36   1    0.414509    1.556680    0.087699    11.00000    0.01927    0.03882 =
         0.02398    0.01363   -0.00206   -0.00243
C37   1    0.409983    1.442689    0.084205    11.00000    0.01748    0.04182 =
         0.02030    0.00379    0.00038   -0.00149
AFIX  43
H37   2    0.419936    1.407577    0.052599    11.00000   -1.20000
AFIX   0
C38   1    0.391135    1.378112    0.126036    11.00000    0.01471    0.02694 =
         0.02478    0.00332    0.00023   -0.00112
C39   1    0.390066    1.254093    0.120417    11.00000    0.02839    0.02990 =
         0.02997   -0.00317    0.00494   -0.00160
AFIX 137
H39A  2    0.435574    1.225732    0.122558    11.00000   -1.50000
H39B  2    0.369469    1.234302    0.086897    11.00000   -1.50000
H39C  2    0.364463    1.221784    0.148148    11.00000   -1.50000
AFIX   0
C40   1    0.433174    1.625808    0.042010    11.00000    0.03967    0.05085 =
         0.02922    0.01920   -0.00059   -0.00653
AFIX 137
H40A  2    0.392976    1.656668    0.025360    11.00000   -1.50000
H40B  2    0.456255    1.579717    0.017233    11.00000   -1.50000
H40C  2    0.462421    1.685964    0.053744    11.00000   -1.50000
AFIX   0
C41   1    0.367804    1.603193    0.227123    11.00000    0.03300    0.02265 =
         0.03008    0.00095    0.00229    0.00001
AFIX 137
H41A  2    0.320372    1.598324    0.233889    11.00000   -1.50000
H41B  2    0.380702    1.680877    0.224470    11.00000   -1.50000
H41C  2    0.393401    1.568252    0.255473    11.00000   -1.50000
AFIX   0
B1    3    0.354663    1.359603    0.221863    11.00000    0.02211    0.01509 =
         0.01936    0.00203   -0.00104   -0.00079

N2    5    0.404178    0.187791    0.740468    11.00000    0.01429    0.02234 =
         0.02161    0.00684   -0.00098   -0.00025
C42   1    0.380270    0.250433    0.698064    11.00000    0.01720    0.01638 =
         0.01766    0.00245   -0.00051    0.00225
C43   1    0.311542    0.247764    0.683164    11.00000    0.01574    0.01452 =
         0.01588    0.00014    0.00233   -0.00016
C44   1    0.289560    0.323550    0.645668    11.00000    0.01647    0.01491 =
         0.01718   -0.00125    0.00095    0.00201
AFIX  43
H44   2    0.243179    0.330264    0.638795    11.00000   -1.20000
AFIX   0
C45   1    0.332521    0.390247    0.617650    11.00000    0.01721    0.01396 =
         0.01457   -0.00119    0.00181    0.00157
C46   1    0.401818    0.379525    0.628216    11.00000    0.01822    0.01460 =
         0.01771   -0.00133    0.00282   -0.00016
C47   1    0.423161    0.314024    0.670121    11.00000    0.01414    0.01834 =
         0.02146    0.00069    0.00068    0.00012
AFIX  43
H47   2    0.469028    0.313328    0.679708    11.00000   -1.20000
AFIX   0
C48   1    0.448927    0.437647    0.596764    11.00000    0.01765    0.01475 =
         0.01883   -0.00198    0.00390   -0.00236
C49   1    0.425650    0.504238    0.557899    11.00000    0.02066    0.01517 =
         0.01839   -0.00001    0.00511   -0.00215
AFIX  43
H49   2    0.456584    0.542010    0.537403    11.00000   -1.20000
AFIX   0
C50   1    0.356304    0.519351    0.546827    11.00000    0.02439    0.01518 =
         0.01728   -0.00052    0.00179    0.00066
C51   1    0.334422    0.586298    0.505109    11.00000    0.02929    0.02067 =
         0.01767    0.00422    0.00416   -0.00135
AFIX  43
H51   2    0.366085    0.621258    0.484234    11.00000   -1.20000
AFIX   0
C52   1    0.268094    0.601569    0.494300    11.00000    0.03274    0.02066 =
         0.02111    0.00633   -0.00263   -0.00065
AFIX  43
H52   2    0.254055    0.644949    0.465420    11.00000   -1.20000
AFIX   0
C53   1    0.221130    0.553444    0.525685    11.00000    0.02177    0.02246 =
         0.02322    0.00102   -0.00126    0.00443
AFIX  43
H53   2    0.175263    0.567156    0.519061    11.00000   -1.20000
AFIX   0
C54   1    0.240973    0.485937    0.566356    11.00000    0.02109    0.01840 =
         0.01903    0.00198    0.00193   -0.00049
AFIX  43
H54   2    0.208554    0.452865    0.587185    11.00000   -1.20000
AFIX   0
C55   1    0.308876    0.465693    0.577222    11.00000    0.02047    0.01394 =
         0.01551   -0.00044    0.00194    0.00113
C56   1    0.521437    0.420274    0.606881    11.00000    0.01740    0.01798 =
         0.01545    0.00127    0.00449   -0.00100
C57   1    0.548653    0.313992    0.606821    11.00000    0.02051    0.01599 =
         0.02308   -0.00248    0.00430   -0.00349
AFIX  43
H57   2    0.521141    0.252866    0.597854    11.00000   -1.20000
AFIX   0
C58   1    0.615107    0.296559    0.619640    11.00000    0.02261    0.01721 =
         0.02118    0.00088    0.00482    0.00017
AFIX  43
H58   2    0.632242    0.223557    0.619882    11.00000   -1.20000
AFIX   0
C59   1    0.657055    0.384237    0.632145    11.00000    0.02054    0.02356 =
         0.01865    0.00045    0.00207   -0.00058
C60   1    0.630900    0.490444    0.629974    11.00000    0.02442    0.02013 =
         0.02831   -0.00146   -0.00130   -0.00530
AFIX  43
H60   2    0.659139    0.551821    0.636782    11.00000   -1.20000
AFIX   0
C61   1    0.563937    0.508022    0.617968    11.00000    0.02347    0.01552 =
         0.02609   -0.00043    0.00203   -0.00009
AFIX  43
H61   2    0.547017    0.581163    0.617344    11.00000   -1.20000
AFIX   0
C62   1    0.728708    0.364433    0.647644    11.00000    0.02304    0.02895 =
         0.03044    0.00045   -0.00276   -0.00042
AFIX 137
H62A  2    0.756758    0.416938    0.629624    11.00000   -1.50000
H62B  2    0.741094    0.289000    0.638358    11.00000   -1.50000
H62C  2    0.734884    0.374479    0.685032    11.00000   -1.50000
AFIX   0
C63   1    0.266044    0.171826    0.708813    11.00000    0.01723    0.01391 =
         0.01841    0.00211    0.00286    0.00157
C64   1    0.204312    0.133343    0.685085    11.00000    0.01767    0.01350 =
         0.01896    0.00022    0.00124    0.00163
C65   1    0.160058    0.072002    0.716031    11.00000    0.01778    0.01689 =
         0.02295    0.00112    0.00126    0.00071
C66   1    0.177920    0.048316    0.768332    11.00000    0.01899    0.02132 =
         0.02348    0.00325    0.00572   -0.00191
AFIX  43
H66   2    0.146464    0.015686    0.790170    11.00000   -1.20000
AFIX   0
C67   1    0.240042    0.072266    0.787267    11.00000    0.02195    0.01939 =
         0.01992    0.00460    0.00188   -0.00053
AFIX  43
H67   2    0.252749    0.049546    0.821269    11.00000   -1.20000
AFIX   0
C68   1    0.286349    0.130610    0.757211    11.00000    0.01770    0.01467 =
         0.01870    0.00150    0.00140    0.00046
C69   1    0.100361    0.029248    0.693662    11.00000    0.01495    0.02203 =
         0.03249    0.00164    0.00199   -0.00133
AFIX  43
H69   2    0.070234   -0.008552    0.714857    11.00000   -1.20000
AFIX   0
C70   1    0.085332    0.041439    0.642065    11.00000    0.01735    0.02359 =
         0.03550   -0.00192   -0.00725   -0.00191
AFIX  43
H70   2    0.044707    0.013731    0.627710    11.00000   -1.20000
AFIX   0
C71   1    0.130664    0.095457    0.610441    11.00000    0.02494    0.01980 =
         0.02211   -0.00017   -0.00543    0.00257
AFIX  43
H71   2    0.121615    0.100596    0.574298    11.00000   -1.20000
AFIX   0
C72   1    0.187735    0.140664    0.631419    11.00000    0.02144    0.01563 =
         0.02080    0.00208    0.00085    0.00150
AFIX  43
H72   2    0.217102    0.178021    0.609428    11.00000   -1.20000
AFIX   0
C73   1    0.476565    0.185208    0.749514    11.00000    0.01453    0.04094 =
         0.03582    0.01883   -0.00252    0.00183
AFIX 137
H73A  2    0.497714    0.157343    0.718583    11.00000   -1.50000
H73B  2    0.487512    0.136667    0.778823    11.00000   -1.50000
H73C  2    0.492681    0.259895    0.757161    11.00000   -1.50000
AFIX   0
C74   1    0.389090    0.064270    0.821577    11.00000    0.01514    0.02304 =
         0.02072    0.00569    0.00072   -0.00080
C75   1    0.392627   -0.052367    0.817955    11.00000    0.01859    0.02270 =
         0.02259    0.00639    0.00275    0.00011
C76   1    0.415202   -0.113745    0.860274    11.00000    0.01832    0.02517 =
         0.02860    0.00899    0.00273    0.00047
AFIX  43
H76   2    0.417860   -0.191723    0.857338    11.00000   -1.20000
AFIX   0
C77   1    0.434056   -0.063720    0.906955    11.00000    0.01660    0.03718 =
         0.02482    0.01413    0.00009   -0.00071
C78   1    0.432372    0.050659    0.909763    11.00000    0.01764    0.03552 =
         0.02105    0.00586   -0.00266   -0.00121
AFIX  43
H78   2    0.446360    0.085949    0.941003    11.00000   -1.20000
AFIX   0
C79   1    0.410629    0.115184    0.867811    11.00000    0.01518    0.02560 =
         0.02253    0.00419   -0.00034   -0.00086
C80   1    0.413177    0.239314    0.872458    11.00000    0.02851    0.02878 =
         0.03107    0.00012   -0.00537   -0.00358
AFIX 137
H80A  2    0.399032    0.261315    0.906798    11.00000   -1.50000
H80B  2    0.383503    0.272371    0.846036    11.00000   -1.50000
H80C  2    0.458650    0.264801    0.867557    11.00000   -1.50000
AFIX   0
C81   1    0.455720   -0.131715    0.953412    11.00000    0.04187    0.04676 =
         0.03137    0.01998   -0.00445    0.00479
AFIX 137
H81A  2    0.500853   -0.110570    0.964552    11.00000   -1.50000
H81B  2    0.454905   -0.210130    0.944214    11.00000   -1.50000
H81C  2    0.425451   -0.118537    0.981595    11.00000   -1.50000
AFIX   0
C82   1    0.372380   -0.110381    0.768390    11.00000    0.03287    0.02086 =
         0.02844    0.00252   -0.00090    0.00228
AFIX 137
H82A  2    0.324446   -0.102356    0.762098    11.00000   -1.50000
H82B  2    0.383621   -0.188844    0.771219    11.00000   -1.50000
H82C  2    0.395920   -0.077633    0.739650    11.00000   -1.50000
AFIX   0
B2    3    0.360810    0.132739    0.773649    11.00000    0.02019    0.01643 =
         0.02010    0.00251   -0.00153    0.00104
HKLF 5


REM  mo_2282_cg_0m_4_a.res in P2(1)/n
REM wR2 = 0.102295, GooF = S = 1.02901, Restrained GooF = 1.02901 for all data
REM R1 = 0.041929 for 13174 Fo > 4sig(Fo) and 0.049150 for all 14435 data
REM 813 parameters refined using 0 restraints

END

WGHT      0.0413      3.6708

REM Highest difference peak  0.489,  deepest hole -0.683,  1-sigma level  0.048
Q1    1   0.3741  1.2834  0.4724  11.00000  0.05    0.49
Q2    1   0.3207  0.1257  0.7645  11.00000  0.05    0.30
Q3    1   0.3200  0.4159  0.5973  11.00000  0.05    0.26
Q4    1   0.3692  1.3938  0.1962  11.00000  0.05    0.25
Q5    1   0.3394  1.0609  0.3981  11.00000  0.05    0.24
;
_shelx_res_checksum              49213
####################################################################### 
# 
# This file contains crystal structure data downloaded from the 
# Cambridge Structural Database (CSD) hosted by the Cambridge 
# Crystallographic Data Centre (CCDC).
# 
# Full information about CCDC data access policies and citation 
# guidelines are available at http://www.ccdc.cam.ac.uk/access/V1 
# 
# Audit and citation data items may have been added by the CCDC. 
# Please retain this information to preserve the provenance of 
# this file and to allow appropriate attribution of the data. 
# 
#######################################################################

data_mo_2459_cg_0m
_database_code_depnum_ccdc_archive 'CCDC 2506355'
loop_
_audit_author_name
_audit_author_address
'Christopher Golz'
;Georg August University Goettingen
Germany
;
_audit_update_record             
;
2025-11-28 deposited with the CCDC.	2026-04-23 downloaded from the CCDC.
;

loop_
_audit_author_email
catherine.olguinellmeier@uni-goettingen.de
'cgolz@gwdg.de '
'malcara@gwdg.de '

_audit_creation_method           
;FinalCif V144 by Daniel Kratzert, Freiburg 2024, 
https://dkratzert.de/finalcif.html
;
_smtbx_masks_special_details     ?
_audit_creation_date             2024-12-02
_diffrn_source_power             0.05
_exptl_crystal_colour_primary    orange
_olex2_refinement_description    
;
1. Fixed Uiso
 At 1.2 times of:
  All C(H) groups, All C(H,H) groups, All N(H) groups
 At 1.5 times of:
  All C(H,H,H) groups
2. Restrained distances
 N2-H2 = N1-H1
 0.88 with sigma of 0.02
 C55A-C67A \\sim C55A-C67B
 with sigma of 0.02
 C53-C54A \\sim C53-C54B
 with sigma of 0.02
 C54A-C55A \\sim C54B-C55B
 with sigma of 0.02
 C54A-C56A \\sim C54B-C56B
 with sigma of 0.04
 C55A-C66A \\sim C55A-C66B
 with sigma of 0.04
 C54A-C67A \\sim C54B-C67A
 with sigma of 0.04
 C54A-C67B \\sim C54B-C67B
 with sigma of 0.04
 C57A-C65A \\sim C57A-C65B
 with sigma of 0.02
 C55A-C68A \\sim C55A-C68B
 with sigma of 0.04
 C55A-C56A \\sim C55B-C56B
 with sigma of 0.02
 C55A-C67A \\sim C55B-C67A
 with sigma of 0.02
 C55A-C67B \\sim C55B-C67B
 with sigma of 0.02
 C51-C55A \\sim C51-C55B
 with sigma of 0.04
 C53-C55A \\sim C53-C55B
 with sigma of 0.04
 C55A-C57A \\sim C55B-C57B
 with sigma of 0.04
 C51-C56A \\sim C51-C56B
 with sigma of 0.02
 C65A-C66A \\sim C65B-C66B
 with sigma of 0.02
 C56A-C57A \\sim C56B-C57B
 with sigma of 0.02
 C56A-C58A \\sim C56B-C58A
 with sigma of 0.04
 C56A-C65A \\sim C56B-C65A
 with sigma of 0.04
 C66A-C67A \\sim C66B-C67B
 with sigma of 0.02
 C56A-C67A \\sim C56B-C67A
 with sigma of 0.04
 C66A-C71A \\sim C66B-C71B
 with sigma of 0.02
 C56A-C67B \\sim C56B-C67B
 with sigma of 0.04
 C56A-C65B \\sim C56B-C65B
 with sigma of 0.04
 C67A-C68A \\sim C67B-C68B
 with sigma of 0.02
 C68A-C69A \\sim C68B-C69B
 with sigma of 0.02
 C69A-C70A \\sim C69B-C70B
 with sigma of 0.02
 C70A-C71A \\sim C70B-C71B
 with sigma of 0.02
 C57A-C66A \\sim C57A-C66B
 with sigma of 0.04
 C65A-C67A \\sim C65B-C67B
 with sigma of 0.04
 C65A-C71A \\sim C65B-C71B
 with sigma of 0.04
 C66A-C68A \\sim C66B-C68B
 with sigma of 0.04
 C66A-C70A \\sim C66B-C70B
 with sigma of 0.04
 C67A-C69A \\sim C67B-C69B
 with sigma of 0.04
 C67A-C71A \\sim C67B-C71B
 with sigma of 0.04
 C68A-C70A \\sim C68B-C70B
 with sigma of 0.04
 C69A-C71A \\sim C69B-C71B
 with sigma of 0.04
 C57A-C58A \\sim C57B-C58A
 with sigma of 0.02
 C57A-C65A \\sim C57B-C65A
 with sigma of 0.02
 C57A-C65B \\sim C57B-C65B
 with sigma of 0.02
 C51-C57A \\sim C51-C57B
 with sigma of 0.04
 C57A-C58A \\sim C57A-C58B
 with sigma of 0.02
 C58A-C59A \\sim C58B-C59B
 with sigma of 0.02
 C58A-C63A \\sim C58B-C63B
 with sigma of 0.02
 C58A-C57B \\sim C58B-C57B
 with sigma of 0.02
 C59A-C60A \\sim C59B-C60B
 with sigma of 0.02
 C60A-C61A \\sim C60B-C61B
 with sigma of 0.02
 C61A-C62A \\sim C61B-C62B
 with sigma of 0.02
 C61A-C64A \\sim C61B-C64B
 with sigma of 0.02
 C62A-C63A \\sim C62B-C63B
 with sigma of 0.02
 C57A-C59A \\sim C57A-C59B
 with sigma of 0.04
 C57A-C63A \\sim C57A-C63B
 with sigma of 0.04
 C58A-C60A \\sim C58B-C60B
 with sigma of 0.04
 C58A-C62A \\sim C58B-C62B
 with sigma of 0.04
 C59A-C61A \\sim C59B-C61B
 with sigma of 0.04
 C59A-C63A \\sim C59B-C63B
 with sigma of 0.04
 C59A-C57B \\sim C59B-C57B
 with sigma of 0.04
 C60A-C62A \\sim C60B-C62B
 with sigma of 0.04
 C60A-C64A \\sim C60B-C64B
 with sigma of 0.04
 C61A-C63A \\sim C61B-C63B
 with sigma of 0.04
 C62A-C64A \\sim C62B-C64B
 with sigma of 0.04
 C63A-C57B \\sim C63B-C57B
 with sigma of 0.04
 Br1A-C1 \\sim Br1B-C1
 with sigma of 0.02
3. Uiso/Uaniso restraints and constraints
C54A \\sim C54B: within 2A with sigma of 0.001 and sigma for terminal atoms of
0.002 within 2A
C55A \\sim C55B: within 2A with sigma of 0.001 and sigma for terminal atoms of
0.002 within 2A
C56A \\sim C56B: within 2A with sigma of 0.002 and sigma for terminal atoms of
0.004 within 2A
Uanis(C55B) \\sim Ueq, Uanis(C55A) \\sim Ueq: with sigma of 0.002 and sigma for
terminal atoms of 0.008
Uanis(C56B) \\sim Ueq, Uanis(C56A) \\sim Ueq: with sigma of 0.002 and sigma for
terminal atoms of 0.008
Uanis(C54B) \\sim Ueq, Uanis(C54A) \\sim Ueq: with sigma of 0.002 and sigma for
terminal atoms of 0.008
4. Rigid body (RIGU) restrains
 C51, C53, C54B, C55B, C56B, C57B, C58B, C59B, C60B, C61B, C62B, C63B, C64B,
 C65B, C66B, C67B, C68B, C69B, C70B, C71B
 with sigma for 1-2 distances of 0.001 and sigma for 1-3 distances of 0.002
 C55A, C56A, C57A, C58A, C59A, C60A, C61A, C62A, C63A, C64A, C65A, C66A, C67A,
 C68A, C69A, C70A, C71A
 with sigma for 1-2 distances of 0.001 and sigma for 1-3 distances of 0.002
5. Others
 Fixed Sof: Br1A(0.5) Br1B(0.5) H53(0.5) H53A(0.5) C54A(0.5) H54A(0.5)
 C54B(0.5) H54B(0.5) C55A(0.5) C55B(0.5) C56A(0.5) C56B(0.5) C57A(0.5)
 C57B(0.5) C58A(0.5) C58B(0.5) C59A(0.5) H59A(0.5) C59B(0.5) H59B(0.5)
 C60A(0.5) H60A(0.5) C60B(0.5) H60B(0.5) C61A(0.5) C61B(0.5) C62A(0.5)
 H62A(0.5) C62B(0.5) H62B(0.5) C63A(0.5) H63A(0.5) C63B(0.5) H63B(0.5)
 C64A(0.5) H64A(0.5) H64B(0.5) H64C(0.5) C64B(0.5) H64D(0.5) H64E(0.5)
 H64F(0.5) C65A(0.5) H65A(0.5) C65B(0.5) H65B(0.5) C66A(0.5) C66B(0.5)
 C67A(0.5) C67B(0.5) C68A(0.5) H68A(0.5) C68B(0.5) H68B(0.5) C69A(0.5)
 H69A(0.5) C69B(0.5) H69B(0.5) C70A(0.5) H70A(0.5) C70B(0.5) H70B(0.5)
 C71A(0.5) H71A(0.5) C71B(0.5) H71B(0.5)
6.a Aromatic/amide H refined with riding coordinates:
 C4(H4), C5(H5), C6(H6), C7(H7), C12(H12), C15(H15), C16(H16), C17(H17),
 C18(H18), C20(H20), C21(H21), C24(H24), C25(H25), C27(H27), C28(H28), C31(H31),
  C34(H34), C36(H36), C42(H42), C46(H46), C47(H47), C48(H48), C49(H49),
 C53(H53), C53(H53A), C54A(H54A), C54B(H54B), C59A(H59A), C59B(H59B),
 C60A(H60A), C60B(H60B), C62A(H62A), C62B(H62B), C63A(H63A), C63B(H63B),
 C65A(H65A), C65B(H65B), C68A(H68A), C68B(H68B), C69A(H69A), C69B(H69B),
 C70A(H70A), C70B(H70B), C71A(H71A), C71B(H71B), C74(H74), C76(H76)
6.b Idealised Me refined as rotating group:
 C29(H29A,H29B,H29C), C38(H38A,H38B,H38C), C39(H39A,H39B,H39C), C40(H40A,H40B,
 H40C), C64A(H64A,H64B,H64C), C64B(H64D,H64E,H64F), C78(H78A,H78B,H78C),
 C79(H79A,H79B,H79C), C80(H80A,H80B,H80C)
;
_olex2_submission_special_instructions 'No special instructions were received'
_shelx_SHELXL_version_number     2018/3
_chemical_name_systematic        ?
_chemical_name_common            ?
_chemical_formula_sum            'C41.50 H33.50 B Br Cl N1.50'
_chemical_formula_moiety         'C40 H31 B Br N, 0.5[CH2Cl2], 0.5[CH3CN]'
_chemical_formula_weight         679.37
_chemical_melting_point          ?
_smtbx_masks_void_probe_radius   1.2
_smtbx_masks_void_truncation_radius 1.2
_space_group_crystal_system      monoclinic
_space_group_IT_number           14
_space_group_name_H-M_alt        'P 1 21/n 1'
_space_group_name_Hall           '-P 2yn'
_shelx_space_group_comment       
;
The symmetry employed for this shelxl refinement is uniquely defined
by the following loop, which should always be used as a source of
symmetry information in preference to the above space-group names.
They are only intended as comments.
;

loop_
_space_group_symop_operation_xyz
'x, y, z'
'-x+1/2, y+1/2, -z+1/2'
'-x, -y, -z'
'x-1/2, -y-1/2, z-1/2'

_cell_length_a                   16.220(7)
_cell_length_b                   13.047(5)
_cell_length_c                   31.385(13)
_cell_angle_alpha                90
_cell_angle_beta                 90.805(8)
_cell_angle_gamma                90
_cell_volume                     6641(5)
_cell_formula_units_Z            8
_cell_measurement_temperature    100.00
_cell_measurement_reflns_used    9018
_cell_measurement_theta_min      2.304
_cell_measurement_theta_max      28.541
_exptl_crystal_description       plate
_exptl_crystal_colour            orange
_exptl_crystal_recrystallization_method 
'Crystallized from a mixture of acetonitrile and dichloromethane by solvent vapor diffusion method.'
_exptl_crystal_density_meas      ?
_exptl_crystal_density_method    ?
_exptl_crystal_density_diffrn    1.359
_exptl_crystal_F_000             2800
_exptl_crystal_size_max          0.417
_exptl_crystal_size_mid          0.278
_exptl_crystal_size_min          0.058
_exptl_absorpt_coefficient_mu    1.351
_exptl_absorpt_correction_type   numerical
_exptl_absorpt_correction_T_min  0.5811
_exptl_absorpt_correction_T_max  1.0000
_exptl_absorpt_process_details   
;
SADABS-2016/2 (Bruker,2016/2) was used for absorption correction.
wR2(int) was 0.1252 before and 0.0597 after correction.
The Ratio of minimum to maximum transmission is 0.5811.
The \l/2 correction factor is Not present.
;
_exptl_absorpt_special_details   ?
_shelx_estimated_absorpt_T_min   0.603
_shelx_estimated_absorpt_T_max   0.926
_exptl_transmission_factor_min   ?
_exptl_transmission_factor_max   ?
_exptl_special_details           ?
_diffrn_ambient_temperature      100.00
_diffrn_ambient_environment      N~2~
_diffrn_radiation_type           MoK\a
_diffrn_radiation_wavelength     0.71073
_diffrn_radiation_monochromator  'mirror optics'
_diffrn_measurement_ambient_temperature_device_make 'Oxford Cryostream 800'
_diffrn_radiation_probe          x-ray
_diffrn_source                   'microfocus sealed X-ray tube'
_diffrn_source_type              'Incoatec I\ms'
_diffrn_source_voltage           50.0
_diffrn_source_current           1.0
_diffrn_detector                 CPAD
_diffrn_detector_type            'Bruker PHOTON III'
_diffrn_detector_area_resol_mean 7.41
_diffrn_measurement_device       'four-circle diffractometer'
_diffrn_measurement_device_type  'Bruker D8 VENTURE dual wavelength Mo/Cu'
_diffrn_measurement_method       '\w and \f scans'
_diffrn_measurement_specimen_support 'MiTeGen micromount'
_diffrn_reflns_number            182183
_diffrn_reflns_av_unetI/netI     0.0313
_diffrn_reflns_av_R_equivalents  0.0575
_diffrn_reflns_theta_min         2.003
_diffrn_reflns_theta_max         28.713
_diffrn_reflns_theta_full        25.242
_diffrn_reflns_limit_h_min       -21
_diffrn_reflns_limit_h_max       21
_diffrn_reflns_limit_k_min       -11
_diffrn_reflns_limit_k_max       17
_diffrn_reflns_limit_l_min       -42
_diffrn_reflns_limit_l_max       42
_diffrn_standards_number         0
_diffrn_measured_fraction_theta_max 0.995
_diffrn_measured_fraction_theta_full 1.000
_diffrn_reflns_Laue_measured_fraction_max 0.995
_diffrn_reflns_Laue_measured_fraction_full 1.000
_diffrn_reflns_point_group_measured_fraction_max 0.995
_diffrn_reflns_point_group_measured_fraction_full 1.000
_reflns_number_total             17099
_reflns_number_gt                12894
_reflns_threshold_expression     'I > 2\s(I)'
_reflns_Friedel_coverage         0.000
_reflns_Friedel_fraction_max     .
_reflns_Friedel_fraction_full    .
_reflns_special_details          
;
 Reflections were merged by SHELXL according to the crystal
 class for the calculation of statistics and refinement.
 
 Structure factors included contributions from the .fab file.
 
 _reflns_Friedel_fraction is defined as the number of unique
 Friedel pairs measured divided by the number that would be
 possible theoretically, ignoring centric projections and
 systematic absences.
;
_computing_data_collection       
'Bruker BIS V6.2.15/2021-03-16 and APEX4 2022.1-1'
_computing_cell_refinement       'SAINT V8.40B (?, 2016)'
_computing_data_reduction        'SAINT V8.40B (?, 2016)'
_computing_structure_solution    'XT  (Sheldrick, 2015)'
_computing_structure_refinement  'XL  (Sheldrick, 2008)'
_computing_molecular_graphics    'Olex2 1.5 (Dolomanov et al., 2009)'
_computing_publication_material  'Olex2 1.5 (Dolomanov et al., 2009)'
_refine_special_details          
;Disordered molecule parts very initially refined with variable occupancy, but eventually fixed at 0.5 since this was the value it converged to.
Solvent mask was used; the solvent cavity is continous and likely forms solvent channels along the a axis. 
The two remaining electron density peaks above the terminal arene unit of the helicene appear peculiar. It may be a residual from the solvent mask that was not covered well. However, the electron count fits perfekt with the default settings and changing the truncation and solvent radius did not improve the situation.,SQUEEZE
;
_refine_ls_structure_factor_coef Fsqd
_refine_ls_matrix_type           full
_refine_ls_weighting_scheme      calc
_refine_ls_weighting_details     
'w=1/[\s^2^(Fo^2^)+(0.0611P)^2^+6.5956P] where P=(Fo^2^+2Fc^2^)/3'
_atom_sites_solution_primary     dual
_atom_sites_solution_secondary   ?
_atom_sites_solution_hydrogens   mixed
_refine_ls_hydrogen_treatment    mixed
_refine_ls_number_reflns         17099
_refine_ls_number_parameters     961
_refine_ls_number_restraints     391
_refine_ls_R_factor_all          0.0693
_refine_ls_R_factor_gt           0.0499
_refine_ls_wR_factor_ref         0.1415
_refine_ls_wR_factor_gt          0.1287
_refine_ls_goodness_of_fit_ref   1.028
_refine_ls_restrained_S_all      1.025
_refine_ls_shift/su_max          0.002
_refine_ls_shift/su_mean         0.000
_refine_diff_density_max         1.199
_refine_diff_density_min         -1.170
_refine_diff_density_rms         0.064
_refine_ls_extinction_method     none
_refine_ls_extinction_coef       .

loop_
_atom_type_symbol
_atom_type_description
_atom_type_scat_dispersion_real
_atom_type_scat_dispersion_imag
_atom_type_scat_source
C C 0.0033 0.0016 'International Tables Vol C Tables 4.2.6.8 and 6.1.1.4'
H H 0.0000 0.0000 'International Tables Vol C Tables 4.2.6.8 and 6.1.1.4'
B B 0.0013 0.0007 'International Tables Vol C Tables 4.2.6.8 and 6.1.1.4'
Br Br -0.2901 2.4595 'International Tables Vol C Tables 4.2.6.8 and 6.1.1.4'
Cl Cl 0.1484 0.1585 'International Tables Vol C Tables 4.2.6.8 and 6.1.1.4'
N N 0.0061 0.0033 'International Tables Vol C Tables 4.2.6.8 and 6.1.1.4'

_geom_special_details            
;
 All esds (except the esd in the dihedral angle between two l.s. planes)
 are estimated using the full covariance matrix.  The cell esds are taken
 into account individually in the estimation of esds in distances, angles
 and torsion angles; correlations between esds in cell parameters are only
 used when they are defined by crystal symmetry.  An approximate (isotropic)
 treatment of cell esds is used for estimating esds involving l.s. planes.
;

loop_
_atom_site_label
_atom_site_type_symbol
_atom_site_fract_x
_atom_site_fract_y
_atom_site_fract_z
_atom_site_U_iso_or_equiv
_atom_site_adp_type
_atom_site_occupancy
_atom_site_site_symmetry_order
_atom_site_calc_flag
_atom_site_refinement_flags_posn
_atom_site_refinement_flags_adp
_atom_site_refinement_flags_occupancy
_atom_site_disorder_assembly
_atom_site_disorder_group
Br1A Br 0.3794(2) 0.9016(3) 0.41976(13) 0.0362(3) Uani 0.5 1 d D . P A 1
Br1B Br 0.3639(2) 0.8943(3) 0.41736(15) 0.0545(8) Uani 0.5 1 d D . P A 2
Br2 Br 0.63411(2) 0.39129(2) 0.08490(2) 0.04984(9) Uani 1 1 d . . . . .
N1 N 0.62772(10) 0.58954(13) 0.31944(5) 0.0218(3) Uani 1 1 d D . . . .
H1 H 0.6529(14) 0.5297(14) 0.3191(8) 0.026 Uiso 1 1 d D U . . .
N2 N 0.37255(10) 0.69337(13) 0.18290(6) 0.0245(3) Uani 1 1 d D . . . .
H2 H 0.3456(14) 0.7543(14) 0.1829(8) 0.029 Uiso 1 1 d D U . . .
C1 C 0.43525(13) 0.84593(17) 0.37262(7) 0.0290(4) Uani 1 1 d D . . . .
C2 C 0.42450(12) 0.88783(15) 0.33105(7) 0.0249(4) Uani 1 1 d . . . . .
C3 C 0.47403(11) 0.84697(15) 0.29784(6) 0.0216(4) Uani 1 1 d . . . . .
C4 C 0.45352(11) 0.87486(15) 0.25530(7) 0.0236(4) Uani 1 1 d . . . . .
H4 H 0.482771 0.844436 0.232542 0.028 Uiso 1 1 calc R U . . .
C5 C 0.39213(12) 0.94512(16) 0.24616(7) 0.0276(4) Uani 1 1 d . . . . .
H5 H 0.378924 0.961709 0.217388 0.033 Uiso 1 1 calc R U . . .
C6 C 0.34917(12) 0.99208(17) 0.27953(8) 0.0303(5) Uani 1 1 d . . . . .
H6 H 0.309356 1.043575 0.273350 0.036 Uiso 1 1 calc R U . . .
C7 C 0.36451(12) 0.96388(16) 0.32077(7) 0.0289(4) Uani 1 1 d . . . . .
H7 H 0.334622 0.995578 0.343000 0.035 Uiso 1 1 calc R U . . .
C8 C 0.53865(11) 0.77405(14) 0.30835(6) 0.0203(4) Uani 1 1 d . . . . .
C9 C 0.60174(11) 0.74311(15) 0.27773(6) 0.0208(4) Uani 1 1 d . . . . .
C10 C 0.63336(11) 0.80744(15) 0.24423(6) 0.0223(4) Uani 1 1 d . . . . .
C11 C 0.63248(12) 0.91908(16) 0.24648(7) 0.0251(4) Uani 1 1 d . . . . .
C12 C 0.65219(12) 0.97403(17) 0.21092(7) 0.0291(4) Uani 1 1 d . . . . .
H12 H 0.648526 1.046645 0.212095 0.035 Uiso 1 1 calc R U . . .
C13 C 0.67792(13) 0.92774(19) 0.17225(7) 0.0310(5) Uani 1 1 d . . . . .
C14 C 0.69212(12) 0.82125(18) 0.17154(7) 0.0288(4) Uani 1 1 d . . . . .
C15 C 0.72267(15) 0.7772(2) 0.13382(8) 0.0394(6) Uani 1 1 d . . . . .
H15 H 0.734176 0.705814 0.132906 0.047 Uiso 1 1 calc R U . . .
C16 C 0.73603(17) 0.8373(3) 0.09804(8) 0.0480(7) Uani 1 1 d . . . . .
H16 H 0.755910 0.806508 0.072755 0.058 Uiso 1 1 calc R U . . .
C17 C 0.72063(16) 0.9419(2) 0.09888(8) 0.0470(7) Uani 1 1 d . . . . .
H17 H 0.729181 0.982016 0.074083 0.056 Uiso 1 1 calc R U . . .
C18 C 0.69309(15) 0.9875(2) 0.13539(8) 0.0389(6) Uani 1 1 d . . . . .
H18 H 0.684129 1.059391 0.136006 0.047 Uiso 1 1 calc R U . . .
C19 C 0.67215(11) 0.76078(16) 0.20896(7) 0.0248(4) Uani 1 1 d . . . . .
C20 C 0.69224(12) 0.65500(16) 0.21120(6) 0.0251(4) Uani 1 1 d . . . . .
H20 H 0.714778 0.621790 0.187077 0.030 Uiso 1 1 calc R U . . .
C21 C 0.67951(11) 0.60046(15) 0.24766(7) 0.0239(4) Uani 1 1 d . . . . .
H21 H 0.700164 0.532548 0.250113 0.029 Uiso 1 1 calc R U . . .
C22 C 0.63592(11) 0.64426(15) 0.28172(6) 0.0210(4) Uani 1 1 d . . . . .
C23 C 0.62052(12) 0.97596(15) 0.28699(7) 0.0257(4) Uani 1 1 d . . . . .
C24 C 0.65995(12) 0.94587(16) 0.32496(7) 0.0264(4) Uani 1 1 d . . . . .
H24 H 0.693792 0.886441 0.325259 0.032 Uiso 1 1 calc R U . . .
C25 C 0.65016(14) 1.00184(17) 0.36213(8) 0.0338(5) Uani 1 1 d . . . . .
H25 H 0.677983 0.980667 0.387469 0.041 Uiso 1 1 calc R U . . .
C26 C 0.59999(16) 1.08889(19) 0.36287(9) 0.0399(6) Uani 1 1 d . . . . .
C27 C 0.56172(15) 1.11927(18) 0.32480(9) 0.0383(5) Uani 1 1 d . . . . .
H27 H 0.527731 1.178567 0.324505 0.046 Uiso 1 1 calc R U . . .
C28 C 0.57237(13) 1.06469(16) 0.28752(8) 0.0327(5) Uani 1 1 d . . . . .
H28 H 0.546584 1.087857 0.261919 0.039 Uiso 1 1 calc R U . . .
C29 C 0.5867(2) 1.1474(2) 0.40361(10) 0.0606(8) Uani 1 1 d . . . . .
H29A H 0.627079 1.125113 0.425184 0.091 Uiso 1 1 calc R U . . .
H29B H 0.530851 1.134184 0.413850 0.091 Uiso 1 1 calc R U . . .
H29C H 0.593364 1.220912 0.398283 0.091 Uiso 1 1 calc R U . . .
C30 C 0.53859(11) 0.72711(15) 0.34841(6) 0.0218(4) Uani 1 1 d . . . . .
C31 C 0.48556(13) 0.76516(16) 0.38049(7) 0.0272(4) Uani 1 1 d . . . . .
H31 H 0.485467 0.733506 0.407751 0.033 Uiso 1 1 calc R U . . .
C32 C 0.59377(11) 0.56965(15) 0.40034(6) 0.0214(4) Uani 1 1 d . . . . .
C33 C 0.55542(11) 0.47394(15) 0.40586(6) 0.0221(4) Uani 1 1 d . . . . .
C34 C 0.56001(12) 0.42450(16) 0.44531(6) 0.0247(4) Uani 1 1 d . . . . .
H34 H 0.533853 0.359857 0.448510 0.030 Uiso 1 1 calc R U . . .
C35 C 0.60178(12) 0.46717(16) 0.48008(6) 0.0260(4) Uani 1 1 d . . . . .
C36 C 0.63908(13) 0.56272(17) 0.47468(7) 0.0285(4) Uani 1 1 d . . . . .
H36 H 0.667034 0.593781 0.498135 0.034 Uiso 1 1 calc R U . . .
C37 C 0.63612(13) 0.61372(16) 0.43540(7) 0.0260(4) Uani 1 1 d . . . . .
C38 C 0.68289(16) 0.71348(18) 0.43012(8) 0.0369(5) Uani 1 1 d . . . . .
H38A H 0.728605 0.703035 0.410498 0.055 Uiso 1 1 calc R U . . .
H38B H 0.704682 0.735869 0.457873 0.055 Uiso 1 1 calc R U . . .
H38C H 0.645602 0.765994 0.418571 0.055 Uiso 1 1 calc R U . . .
C39 C 0.60555(16) 0.41094(19) 0.52211(7) 0.0355(5) Uani 1 1 d . . . . .
H39A H 0.552844 0.376381 0.526911 0.053 Uiso 1 1 calc R U . . .
H39B H 0.616324 0.459942 0.545186 0.053 Uiso 1 1 calc R U . . .
H39C H 0.649916 0.359997 0.521503 0.053 Uiso 1 1 calc R U . . .
C40 C 0.50917(14) 0.42281(18) 0.36950(7) 0.0322(5) Uani 1 1 d . . . . .
H40A H 0.548337 0.387231 0.351162 0.048 Uiso 1 1 calc R U . . .
H40B H 0.479369 0.474800 0.352825 0.048 Uiso 1 1 calc R U . . .
H40C H 0.469828 0.373256 0.380930 0.048 Uiso 1 1 calc R U . . .
C41 C 0.56839(13) 0.44038(17) 0.13037(7) 0.0294(4) Uani 1 1 d . . . . .
C42 C 0.51689(13) 0.52060(17) 0.12228(7) 0.0284(4) Uani 1 1 d . . . . .
H42 H 0.517060 0.552429 0.095061 0.034 Uiso 1 1 calc R U . . .
C43 C 0.46295(12) 0.55725(15) 0.15404(7) 0.0235(4) Uani 1 1 d . . . . .
C44 C 0.46186(11) 0.50914(15) 0.19386(6) 0.0224(4) Uani 1 1 d . . . . .
C45 C 0.52644(11) 0.43634(15) 0.20460(7) 0.0238(4) Uani 1 1 d . . . . .
C46 C 0.54566(12) 0.40684(16) 0.24705(7) 0.0280(4) Uani 1 1 d . . . . .
H46 H 0.515616 0.436211 0.269772 0.034 Uiso 1 1 calc R U . . .
C47 C 0.60697(13) 0.33646(17) 0.25620(8) 0.0328(5) Uani 1 1 d . . . . .
H47 H 0.619490 0.319212 0.284983 0.039 Uiso 1 1 calc R U . . .
C48 C 0.65064(13) 0.29055(17) 0.22323(8) 0.0346(5) Uani 1 1 d . . . . .
H48 H 0.689683 0.238166 0.229427 0.042 Uiso 1 1 calc R U . . .
C49 C 0.63717(13) 0.32100(17) 0.18207(8) 0.0323(5) Uani 1 1 d . . . . .
H49 H 0.668287 0.290690 0.159958 0.039 Uiso 1 1 calc R U . . .
C50 C 0.57752(12) 0.39714(16) 0.17167(7) 0.0268(4) Uani 1 1 d . . . . .
C51 C 0.39774(11) 0.53922(16) 0.22406(6) 0.0231(4) Uani 1 1 d D . . . .
C52 C 0.36347(11) 0.63743(16) 0.22034(6) 0.0240(4) Uani 1 1 d . . . . .
C53 C 0.31865(12) 0.67990(18) 0.25424(7) 0.0297(4) Uani 1 1 d D . . . .
H53 H 0.298133 0.748095 0.253704 0.036 Uiso 0.5 1 calc R U P B 1
H53A H 0.298076 0.747475 0.250339 0.036 Uiso 0.5 1 calc R U P C 2
C54A C 0.3062(5) 0.6110(4) 0.2902(2) 0.0255(7) Uani 0.5 1 d D U P D 1
H54A H 0.282292 0.638923 0.315089 0.031 Uiso 0.5 1 calc R U P D 1
C54B C 0.3029(5) 0.6360(4) 0.2900(2) 0.0256(7) Uani 0.5 1 d D U P D 2
H54B H 0.279133 0.672362 0.312992 0.031 Uiso 0.5 1 calc R U P D 2
C55A C 0.3274(4) 0.5047(4) 0.2908(2) 0.0228(7) Uani 0.5 1 d D U P D 1
C55B C 0.3229(4) 0.5307(4) 0.2932(2) 0.0227(6) Uani 0.5 1 d D U P D 2
C56A C 0.3670(5) 0.4642(5) 0.2545(2) 0.0207(8) Uani 0.5 1 d D U P D 1
C56B C 0.3638(5) 0.4822(5) 0.2590(2) 0.0206(8) Uani 0.5 1 d D U P D 2
C57A C 0.3713(8) 0.3531(5) 0.2506(3) 0.0232(13) Uani 0.5 1 d D . P D 1
C57B C 0.3627(8) 0.3713(5) 0.2566(3) 0.0216(12) Uani 0.5 1 d D . P D 2
C58A C 0.3804(9) 0.3013(7) 0.2086(3) 0.0248(15) Uani 0.5 1 d D . P D 1
C58B C 0.3775(8) 0.3132(7) 0.2170(3) 0.0221(14) Uani 0.5 1 d D . P D 2
C59A C 0.3354(11) 0.3352(13) 0.1728(4) 0.028(2) Uani 0.5 1 d D . P D 1
H59A H 0.300892 0.393681 0.175088 0.034 Uiso 0.5 1 calc R U P D 1
C59B C 0.3443(11) 0.3436(12) 0.1773(4) 0.0244(18) Uani 0.5 1 d D . P D 2
H59B H 0.310345 0.402916 0.175934 0.029 Uiso 0.5 1 calc R U P D 2
C60A C 0.3406(8) 0.2844(10) 0.1341(4) 0.033(2) Uani 0.5 1 d D . P D 1
H60A H 0.309478 0.308625 0.110266 0.039 Uiso 0.5 1 calc R U P D 1
C60B C 0.3595(7) 0.2895(10) 0.1400(3) 0.032(2) Uani 0.5 1 d D . P D 2
H60B H 0.336310 0.312552 0.113739 0.038 Uiso 0.5 1 calc R U P D 2
C61A C 0.3906(7) 0.1987(8) 0.1297(3) 0.0408(19) Uani 0.5 1 d D . P D 1
C61B C 0.4094(6) 0.2004(8) 0.1409(3) 0.0368(16) Uani 0.5 1 d D . P D 2
C62A C 0.4337(7) 0.1635(7) 0.1660(3) 0.0373(17) Uani 0.5 1 d D . P D 1
H62A H 0.467425 0.104234 0.163833 0.045 Uiso 0.5 1 calc R U P D 1
C62B C 0.4410(6) 0.1695(7) 0.1802(2) 0.0338(16) Uani 0.5 1 d D . P D 2
H62B H 0.474203 0.109603 0.181898 0.041 Uiso 0.5 1 calc R U P D 2
C63A C 0.4285(7) 0.2122(7) 0.2043(3) 0.0325(17) Uani 0.5 1 d D . P D 1
H63A H 0.457609 0.185745 0.228381 0.039 Uiso 0.5 1 calc R U P D 1
C63B C 0.4254(6) 0.2238(7) 0.2169(2) 0.0266(14) Uani 0.5 1 d D . P D 2
H63B H 0.447918 0.199649 0.243125 0.032 Uiso 0.5 1 calc R U P D 2
C64A C 0.3978(8) 0.1453(9) 0.0871(3) 0.061(3) Uani 0.5 1 d D . P D 1
H64A H 0.349008 0.160711 0.069488 0.092 Uiso 0.5 1 calc R U P D 1
H64B H 0.401562 0.071081 0.091645 0.092 Uiso 0.5 1 calc R U P D 1
H64C H 0.447314 0.169396 0.072724 0.092 Uiso 0.5 1 calc R U P D 1
C64B C 0.4284(7) 0.1461(9) 0.0997(3) 0.060(3) Uani 0.5 1 d D . P D 2
H64D H 0.387571 0.092056 0.094534 0.090 Uiso 0.5 1 calc R U P D 2
H64E H 0.483588 0.115709 0.101674 0.090 Uiso 0.5 1 calc R U P D 2
H64F H 0.426485 0.195437 0.076143 0.090 Uiso 0.5 1 calc R U P D 2
C65A C 0.3547(6) 0.2936(6) 0.2851(2) 0.0278(13) Uani 0.5 1 d D . P D 1
H65A H 0.360086 0.221395 0.282383 0.033 Uiso 0.5 1 calc R U P D 1
C65B C 0.3426(6) 0.3176(6) 0.2924(2) 0.0268(13) Uani 0.5 1 d D . P D 2
H65B H 0.348057 0.245131 0.292191 0.032 Uiso 0.5 1 calc R U P D 2
C66A C 0.3300(5) 0.3334(5) 0.3248(2) 0.0301(13) Uani 0.5 1 d D . P D 1
C66B C 0.3141(4) 0.3656(5) 0.32990(18) 0.0257(11) Uani 0.5 1 d D . P D 2
C67A C 0.3092(5) 0.4388(5) 0.3280(2) 0.0280(12) Uani 0.5 1 d D . P D 1
C67B C 0.3016(5) 0.4725(5) 0.3297(2) 0.0254(11) Uani 0.5 1 d D . P D 2
C68A C 0.2777(4) 0.4766(5) 0.36665(19) 0.0329(12) Uani 0.5 1 d D . P D 1
H68A H 0.262555 0.546666 0.368833 0.039 Uiso 0.5 1 calc R U P D 1
C68B C 0.2678(4) 0.5189(5) 0.36625(19) 0.0306(11) Uani 0.5 1 d D . P D 2
H68B H 0.255977 0.590213 0.366279 0.037 Uiso 0.5 1 calc R U P D 2
C69A C 0.2686(4) 0.4117(6) 0.40174(18) 0.0369(13) Uani 0.5 1 d D . P D 1
H69A H 0.245380 0.437054 0.427287 0.044 Uiso 0.5 1 calc R U P D 1
C69B C 0.2521(4) 0.4602(6) 0.40197(18) 0.0397(12) Uani 0.5 1 d D . P D 2
H69B H 0.231617 0.492457 0.426820 0.048 Uiso 0.5 1 calc R U P D 2
C70A C 0.2937(4) 0.3099(5) 0.3991(2) 0.0396(12) Uani 0.5 1 d D . P D 1
H70A H 0.292225 0.267366 0.423614 0.048 Uiso 0.5 1 calc R U P D 1
C70B C 0.2657(4) 0.3542(7) 0.40214(16) 0.0361(11) Uani 0.5 1 d D . P D 2
H70B H 0.254355 0.314770 0.426817 0.043 Uiso 0.5 1 calc R U P D 2
C71A C 0.3205(4) 0.2711(5) 0.36131(19) 0.0370(12) Uani 0.5 1 d D . P D 1
H71A H 0.333089 0.200106 0.359480 0.044 Uiso 0.5 1 calc R U P D 1
C71B C 0.2953(4) 0.3085(5) 0.36669(17) 0.0358(12) Uani 0.5 1 d D . P D 2
H71B H 0.303501 0.236363 0.366617 0.043 Uiso 0.5 1 calc R U P D 2
C72 C 0.40765(12) 0.71349(15) 0.10220(7) 0.0237(4) Uani 1 1 d . . . . .
C73 C 0.44553(12) 0.80908(15) 0.09631(7) 0.0243(4) Uani 1 1 d . . . . .
C74 C 0.44131(12) 0.85770(16) 0.05669(7) 0.0271(4) Uani 1 1 d . . . . .
H74 H 0.468263 0.921704 0.053087 0.033 Uiso 1 1 calc R U . . .
C75 C 0.39844(13) 0.81449(17) 0.02226(7) 0.0295(4) Uani 1 1 d . . . . .
C76 C 0.36100(14) 0.71987(17) 0.02798(7) 0.0298(4) Uani 1 1 d . . . . .
H76 H 0.332038 0.689116 0.004775 0.036 Uiso 1 1 calc R U . . .
C77 C 0.36496(12) 0.66873(16) 0.06722(7) 0.0259(4) Uani 1 1 d . . . . .
C78 C 0.32024(16) 0.56779(18) 0.07222(8) 0.0369(5) Uani 1 1 d . . . . .
H78A H 0.280269 0.573515 0.095229 0.055 Uiso 1 1 calc R U . . .
H78B H 0.360168 0.513724 0.079150 0.055 Uiso 1 1 calc R U . . .
H78C H 0.291307 0.550749 0.045531 0.055 Uiso 1 1 calc R U . . .
C79 C 0.39212(17) 0.8705(2) -0.01989(8) 0.0420(6) Uani 1 1 d . . . . .
H79A H 0.338705 0.905368 -0.022038 0.063 Uiso 1 1 calc R U . . .
H79B H 0.397015 0.821271 -0.043292 0.063 Uiso 1 1 calc R U . . .
H79C H 0.436554 0.921181 -0.021614 0.063 Uiso 1 1 calc R U . . .
C80 C 0.48971(15) 0.86294(18) 0.13268(8) 0.0359(5) Uani 1 1 d . . . . .
H80A H 0.531881 0.908763 0.121270 0.054 Uiso 1 1 calc R U . . .
H80B H 0.515947 0.811952 0.151364 0.054 Uiso 1 1 calc R U . . .
H80C H 0.449933 0.903004 0.148978 0.054 Uiso 1 1 calc R U . . .
B1 B 0.58920(13) 0.62802(17) 0.35629(7) 0.0215(4) Uani 1 1 d . . . . .
B2 B 0.41193(13) 0.65551(17) 0.14608(7) 0.0228(4) Uani 1 1 d . . . . .

loop_
_atom_site_aniso_label
_atom_site_aniso_U_11
_atom_site_aniso_U_22
_atom_site_aniso_U_33
_atom_site_aniso_U_23
_atom_site_aniso_U_13
_atom_site_aniso_U_12
Br1A 0.0395(8) 0.0380(5) 0.0315(4) -0.0015(3) 0.0103(5) 0.0191(5)
Br1B 0.0581(16) 0.0632(13) 0.0425(9) 0.0036(7) 0.0176(10) 0.0353(11)
Br2 0.04764(16) 0.05539(18) 0.04690(16) -0.00664(12) 0.01527(12) 0.02468(13)
N1 0.0228(8) 0.0158(8) 0.0269(8) 0.0029(6) 0.0016(6) 0.0012(6)
N2 0.0220(8) 0.0187(8) 0.0328(9) -0.0011(7) 0.0015(7) 0.0033(6)
C1 0.0295(10) 0.0267(11) 0.0312(11) -0.0012(9) 0.0074(8) 0.0070(8)
C2 0.0222(9) 0.0206(10) 0.0319(10) 0.0008(8) 0.0019(8) 0.0014(7)
C3 0.0181(8) 0.0170(9) 0.0296(10) 0.0017(7) 0.0003(7) -0.0018(7)
C4 0.0177(8) 0.0217(10) 0.0314(10) 0.0030(8) -0.0011(7) -0.0019(7)
C5 0.0213(9) 0.0231(10) 0.0384(11) 0.0060(9) -0.0049(8) -0.0023(8)
C6 0.0210(9) 0.0228(10) 0.0470(13) 0.0035(9) -0.0053(9) 0.0024(8)
C7 0.0230(9) 0.0214(10) 0.0424(12) -0.0009(9) 0.0022(8) 0.0032(8)
C8 0.0191(8) 0.0156(9) 0.0264(9) 0.0001(7) 0.0008(7) -0.0013(7)
C9 0.0170(8) 0.0188(9) 0.0267(9) 0.0020(7) 0.0002(7) -0.0016(7)
C10 0.0156(8) 0.0221(10) 0.0292(10) 0.0037(8) -0.0015(7) -0.0013(7)
C11 0.0178(8) 0.0224(10) 0.0349(11) 0.0057(8) -0.0031(7) -0.0029(7)
C12 0.0234(9) 0.0262(11) 0.0375(11) 0.0110(9) -0.0055(8) -0.0074(8)
C13 0.0238(10) 0.0366(12) 0.0325(11) 0.0116(9) -0.0044(8) -0.0113(9)
C14 0.0215(9) 0.0365(12) 0.0285(10) 0.0073(9) 0.0006(8) -0.0061(8)
C15 0.0351(12) 0.0499(15) 0.0333(12) 0.0085(11) 0.0066(9) -0.0011(11)
C16 0.0449(14) 0.068(2) 0.0310(12) 0.0117(12) 0.0066(10) -0.0091(13)
C17 0.0408(13) 0.0666(19) 0.0336(13) 0.0208(12) -0.0030(10) -0.0235(13)
C18 0.0357(12) 0.0418(14) 0.0389(13) 0.0169(11) -0.0092(10) -0.0195(10)
C19 0.0169(8) 0.0290(11) 0.0285(10) 0.0040(8) 0.0016(7) -0.0038(7)
C20 0.0205(9) 0.0291(11) 0.0257(10) -0.0004(8) 0.0021(7) -0.0010(8)
C21 0.0189(8) 0.0209(10) 0.0320(10) 0.0013(8) 0.0014(7) 0.0006(7)
C22 0.0178(8) 0.0191(9) 0.0259(9) 0.0017(7) 0.0004(7) -0.0023(7)
C23 0.0213(9) 0.0157(9) 0.0400(11) 0.0038(8) -0.0004(8) -0.0023(7)
C24 0.0253(9) 0.0202(10) 0.0336(11) 0.0009(8) 0.0008(8) -0.0003(8)
C25 0.0368(11) 0.0259(11) 0.0389(12) -0.0023(9) 0.0035(9) 0.0017(9)
C26 0.0442(13) 0.0252(12) 0.0506(15) -0.0053(10) 0.0119(11) 0.0006(10)
C27 0.0354(12) 0.0209(11) 0.0589(16) 0.0018(10) 0.0067(11) 0.0041(9)
C28 0.0285(10) 0.0178(10) 0.0517(14) 0.0060(9) -0.0018(9) -0.0014(8)
C29 0.082(2) 0.0415(16) 0.0589(18) -0.0147(14) 0.0140(16) 0.0139(15)
C30 0.0204(8) 0.0172(9) 0.0278(10) 0.0019(7) 0.0014(7) 0.0002(7)
C31 0.0305(10) 0.0239(10) 0.0273(10) 0.0021(8) 0.0047(8) 0.0033(8)
C32 0.0195(8) 0.0178(9) 0.0270(9) 0.0021(7) 0.0015(7) 0.0010(7)
C33 0.0208(8) 0.0187(9) 0.0268(9) 0.0008(7) 0.0020(7) 0.0001(7)
C34 0.0260(9) 0.0202(10) 0.0281(10) 0.0030(8) 0.0051(8) -0.0009(7)
C35 0.0271(9) 0.0256(10) 0.0253(10) 0.0024(8) 0.0055(8) 0.0050(8)
C36 0.0306(10) 0.0285(11) 0.0264(10) 0.0001(8) -0.0030(8) 0.0020(8)
C37 0.0272(10) 0.0206(10) 0.0302(10) 0.0018(8) -0.0001(8) 0.0002(8)
C38 0.0455(13) 0.0270(11) 0.0379(12) 0.0013(9) -0.0081(10) -0.0121(10)
C39 0.0434(13) 0.0364(13) 0.0267(11) 0.0062(9) 0.0043(9) 0.0029(10)
C40 0.0350(11) 0.0277(11) 0.0336(11) 0.0040(9) -0.0042(9) -0.0096(9)
C41 0.0263(10) 0.0267(11) 0.0356(11) -0.0037(9) 0.0080(8) 0.0063(8)
C42 0.0263(10) 0.0262(10) 0.0330(11) 0.0027(8) 0.0072(8) 0.0044(8)
C43 0.0211(9) 0.0182(9) 0.0314(10) 0.0023(8) 0.0045(7) 0.0012(7)
C44 0.0173(8) 0.0189(9) 0.0310(10) 0.0029(8) 0.0032(7) -0.0006(7)
C45 0.0189(8) 0.0170(9) 0.0354(11) 0.0040(8) 0.0018(7) -0.0030(7)
C46 0.0199(9) 0.0265(11) 0.0376(11) 0.0079(9) -0.0007(8) -0.0041(8)
C47 0.0229(10) 0.0280(11) 0.0474(13) 0.0123(10) -0.0067(9) -0.0053(8)
C48 0.0215(10) 0.0221(11) 0.0600(15) 0.0058(10) -0.0068(9) 0.0019(8)
C49 0.0212(9) 0.0215(10) 0.0542(14) -0.0006(10) 0.0005(9) 0.0025(8)
C50 0.0193(9) 0.0202(10) 0.0409(12) 0.0004(8) 0.0026(8) 0.0011(7)
C51 0.0169(8) 0.0251(10) 0.0273(9) 0.0016(7) 0.0021(7) -0.0016(7)
C52 0.0179(8) 0.0269(10) 0.0271(10) -0.0021(8) 0.0021(7) -0.0006(7)
C53 0.0187(9) 0.0369(12) 0.0335(10) -0.0078(8) 0.0013(7) -0.0011(8)
C54A 0.0210(10) 0.0272(15) 0.0284(10) -0.0079(12) 0.0025(9) 0.0000(13)
C54B 0.0210(10) 0.0268(14) 0.0292(9) -0.0090(11) 0.0020(8) 0.0001(13)
C55A 0.0193(10) 0.0250(14) 0.0240(10) -0.0028(11) 0.0011(8) -0.0025(12)
C55B 0.0191(10) 0.0254(13) 0.0236(9) -0.0039(11) 0.0016(8) -0.0021(12)
C56A 0.0176(12) 0.0214(15) 0.0231(13) -0.0010(11) 0.0012(10) -0.0018(12)
C56B 0.0178(11) 0.0213(14) 0.0228(12) -0.0024(11) 0.0006(10) -0.0024(12)
C57A 0.018(3) 0.0198(19) 0.032(2) 0.0023(16) 0.001(2) 0.000(2)
C57B 0.015(3) 0.0225(18) 0.027(2) 0.0002(16) 0.0023(17) 0.000(2)
C58A 0.025(3) 0.015(3) 0.034(3) 0.001(2) 0.005(3) -0.003(2)
C58B 0.020(2) 0.017(3) 0.029(2) 0.0013(18) 0.005(2) -0.004(2)
C59A 0.028(4) 0.021(4) 0.035(3) 0.001(2) 0.003(2) 0.000(3)
C59B 0.025(4) 0.018(3) 0.031(3) 0.001(2) 0.002(2) -0.006(3)
C60A 0.038(5) 0.024(3) 0.036(3) -0.002(2) 0.000(3) -0.002(3)
C60B 0.038(5) 0.025(3) 0.032(3) -0.001(2) 0.003(3) -0.003(3)
C61A 0.055(4) 0.024(3) 0.044(4) 0.001(2) 0.009(3) 0.003(3)
C61B 0.047(4) 0.026(3) 0.039(3) -0.002(2) 0.012(3) 0.000(2)
C62A 0.047(3) 0.019(3) 0.046(4) -0.001(3) 0.010(3) 0.005(2)
C62B 0.043(3) 0.019(3) 0.040(3) 0.002(2) 0.013(3) 0.002(2)
C63A 0.035(3) 0.018(3) 0.045(4) 0.000(3) 0.004(3) 0.003(2)
C63B 0.026(2) 0.018(3) 0.036(3) 0.002(2) 0.007(3) -0.0012(18)
C64A 0.098(8) 0.034(3) 0.052(4) -0.008(3) 0.017(4) 0.012(5)
C64B 0.093(8) 0.041(4) 0.046(4) -0.011(4) 0.021(4) 0.008(5)
C65A 0.027(3) 0.022(3) 0.034(2) 0.0057(19) -0.004(2) -0.009(2)
C65B 0.024(3) 0.030(3) 0.027(2) 0.0018(19) 0.0005(18) -0.007(2)
C66A 0.025(3) 0.029(3) 0.037(2) 0.0048(19) 0.0000(18) -0.010(2)
C66B 0.019(3) 0.034(3) 0.0249(18) 0.0007(19) 0.0009(15) -0.011(2)
C67A 0.023(3) 0.031(3) 0.0301(18) 0.0041(19) 0.0014(16) -0.008(3)
C67B 0.015(2) 0.034(3) 0.0269(17) 0.0008(17) 0.0005(14) -0.008(2)
C68A 0.030(3) 0.038(3) 0.0315(19) 0.007(2) 0.0037(17) -0.002(3)
C68B 0.024(2) 0.040(3) 0.0285(18) 0.000(2) 0.0049(16) -0.006(2)
C69A 0.035(3) 0.044(3) 0.031(2) 0.010(2) 0.0005(18) -0.010(3)
C69B 0.036(3) 0.054(3) 0.029(2) 0.004(2) 0.0048(19) -0.017(2)
C70A 0.035(3) 0.042(3) 0.042(2) 0.012(2) 0.000(2) -0.013(2)
C70B 0.031(3) 0.052(3) 0.0251(19) 0.006(2) 0.0022(18) -0.021(2)
C71A 0.032(3) 0.038(3) 0.040(2) 0.0126(19) -0.0022(18) -0.012(2)
C71B 0.035(3) 0.045(3) 0.027(2) 0.0048(19) -0.0007(17) -0.021(2)
C72 0.0202(9) 0.0202(9) 0.0306(10) 0.0011(8) 0.0026(7) 0.0022(7)
C73 0.0201(9) 0.0202(10) 0.0325(10) 0.0027(8) -0.0004(7) 0.0020(7)
C74 0.0238(9) 0.0221(10) 0.0356(11) 0.0052(8) 0.0026(8) -0.0011(8)
C75 0.0305(10) 0.0291(11) 0.0291(10) 0.0028(9) 0.0066(8) 0.0013(9)
C76 0.0321(10) 0.0302(11) 0.0271(10) -0.0032(8) 0.0040(8) -0.0021(9)
C77 0.0261(9) 0.0226(10) 0.0293(10) -0.0007(8) 0.0049(8) 0.0003(8)
C78 0.0441(13) 0.0267(12) 0.0399(13) -0.0036(10) 0.0023(10) -0.0101(10)
C79 0.0510(15) 0.0434(14) 0.0317(12) 0.0099(11) 0.0041(10) -0.0053(12)
C80 0.0358(12) 0.0287(12) 0.0430(13) 0.0059(10) -0.0108(10) -0.0103(9)
B1 0.0187(9) 0.0170(10) 0.0286(11) 0.0015(8) 0.0013(8) -0.0009(8)
B2 0.0186(9) 0.0184(10) 0.0314(11) 0.0011(9) 0.0023(8) 0.0004(8)

loop_
_geom_bond_atom_site_label_1
_geom_bond_atom_site_label_2
_geom_bond_distance
_geom_bond_site_symmetry_2
_geom_bond_publ_flag
Br1A C1 1.891(4) . ?
Br1B C1 1.938(5) . ?
Br2 C41 1.904(2) . ?
N1 H1 0.881(16) . ?
N1 C22 1.391(3) . ?
N1 B1 1.414(3) . ?
N2 H2 0.907(16) . ?
N2 C52 1.393(3) . ?
N2 B2 1.417(3) . ?
C1 C2 1.423(3) . ?
C1 C31 1.353(3) . ?
C2 C3 1.428(3) . ?
C2 C7 1.424(3) . ?
C3 C4 1.419(3) . ?
C3 C8 1.450(3) . ?
C4 H4 0.9500 . ?
C4 C5 1.381(3) . ?
C5 H5 0.9500 . ?
C5 C6 1.407(3) . ?
C6 H6 0.9500 . ?
C6 C7 1.365(3) . ?
C7 H7 0.9500 . ?
C8 C9 1.470(3) . ?
C8 C30 1.398(3) . ?
C9 C10 1.445(3) . ?
C9 C22 1.409(3) . ?
C10 C11 1.458(3) . ?
C10 C19 1.418(3) . ?
C11 C12 1.368(3) . ?
C11 C23 1.487(3) . ?
C12 H12 0.9500 . ?
C12 C13 1.423(3) . ?
C13 C14 1.409(3) . ?
C13 C18 1.419(3) . ?
C14 C15 1.412(3) . ?
C14 C19 1.455(3) . ?
C15 H15 0.9500 . ?
C15 C16 1.389(3) . ?
C16 H16 0.9500 . ?
C16 C17 1.387(5) . ?
C17 H17 0.9500 . ?
C17 C18 1.371(4) . ?
C18 H18 0.9500 . ?
C19 C20 1.420(3) . ?
C20 H20 0.9500 . ?
C20 C21 1.366(3) . ?
C21 H21 0.9500 . ?
C21 C22 1.411(3) . ?
C23 C24 1.401(3) . ?
C23 C28 1.397(3) . ?
C24 H24 0.9500 . ?
C24 C25 1.387(3) . ?
C25 H25 0.9500 . ?
C25 C26 1.398(3) . ?
C26 C27 1.396(4) . ?
C26 C29 1.507(4) . ?
C27 H27 0.9500 . ?
C27 C28 1.383(4) . ?
C28 H28 0.9500 . ?
C29 H29A 0.9800 . ?
C29 H29B 0.9800 . ?
C29 H29C 0.9800 . ?
C30 C31 1.423(3) . ?
C30 B1 1.549(3) . ?
C31 H31 0.9500 . ?
C32 C33 1.407(3) . ?
C32 C37 1.411(3) . ?
C32 B1 1.579(3) . ?
C33 C34 1.397(3) . ?
C33 C40 1.512(3) . ?
C34 H34 0.9500 . ?
C34 C35 1.392(3) . ?
C35 C36 1.397(3) . ?
C35 C39 1.510(3) . ?
C36 H36 0.9500 . ?
C36 C37 1.401(3) . ?
C37 C38 1.517(3) . ?
C38 H38A 0.9800 . ?
C38 H38B 0.9800 . ?
C38 H38C 0.9800 . ?
C39 H39A 0.9800 . ?
C39 H39B 0.9800 . ?
C39 H39C 0.9800 . ?
C40 H40A 0.9800 . ?
C40 H40B 0.9800 . ?
C40 H40C 0.9800 . ?
C41 C42 1.361(3) . ?
C41 C50 1.420(3) . ?
C42 H42 0.9500 . ?
C42 C43 1.418(3) . ?
C43 C44 1.399(3) . ?
C43 B2 1.544(3) . ?
C44 C45 1.450(3) . ?
C44 C51 1.470(3) . ?
C45 C46 1.417(3) . ?
C45 C50 1.428(3) . ?
C46 H46 0.9500 . ?
C46 C47 1.381(3) . ?
C47 H47 0.9500 . ?
C47 C48 1.397(4) . ?
C48 H48 0.9500 . ?
C48 C49 1.366(4) . ?
C49 H49 0.9500 . ?
C49 C50 1.421(3) . ?
C51 C52 1.401(3) . ?
C51 C56A 1.460(7) . ?
C51 C56B 1.441(7) . ?
C52 C53 1.411(3) . ?
C53 H53 0.9500 . ?
C53 H53A 0.9500 . ?
C53 C54A 1.459(7) . ?
C53 C54B 1.289(7) . ?
C54A H54A 0.9500 . ?
C54A C55A 1.429(6) . ?
C54B H54B 0.9500 . ?
C54B C55B 1.415(6) . ?
C55A C56A 1.419(6) . ?
C55A C67A 1.483(8) . ?
C55B C56B 1.418(6) . ?
C55B C67B 1.423(8) . ?
C56A C57A 1.457(7) . ?
C56B C57B 1.449(7) . ?
C57A C58A 1.492(8) . ?
C57A C65A 1.363(9) . ?
C57B C58B 1.479(7) . ?
C57B C65B 1.369(9) . ?
C58A C59A 1.402(8) . ?
C58A C63A 1.407(7) . ?
C58B C59B 1.407(8) . ?
C58B C63B 1.401(7) . ?
C59A H59A 0.9500 . ?
C59A C60A 1.387(8) . ?
C59B H59B 0.9500 . ?
C59B C60B 1.392(8) . ?
C60A H60A 0.9500 . ?
C60A C61A 1.391(8) . ?
C60B H60B 0.9500 . ?
C60B C61B 1.416(8) . ?
C61A C62A 1.407(9) . ?
C61A C64A 1.511(8) . ?
C61B C62B 1.391(8) . ?
C61B C64B 1.509(8) . ?
C62A H62A 0.9500 . ?
C62A C63A 1.363(8) . ?
C62B H62B 0.9500 . ?
C62B C63B 1.377(8) . ?
C63A H63A 0.9500 . ?
C63B H63B 0.9500 . ?
C64A H64A 0.9800 . ?
C64A H64B 0.9800 . ?
C64A H64C 0.9800 . ?
C64B H64D 0.9800 . ?
C64B H64E 0.9800 . ?
C64B H64F 0.9800 . ?
C65A H65A 0.9500 . ?
C65A C66A 1.413(8) . ?
C65B H65B 0.9500 . ?
C65B C66B 1.415(7) . ?
C66A C67A 1.420(8) . ?
C66A C71A 1.415(7) . ?
C66B C67B 1.410(8) . ?
C66B C71B 1.411(7) . ?
C67A C68A 1.411(7) . ?
C67B C68B 1.414(7) . ?
C68A H68A 0.9500 . ?
C68A C69A 1.398(8) . ?
C68B H68B 0.9500 . ?
C68B C69B 1.384(7) . ?
C69A H69A 0.9500 . ?
C69A C70A 1.392(9) . ?
C69B H69B 0.9500 . ?
C69B C70B 1.401(10) . ?
C70A H70A 0.9500 . ?
C70A C71A 1.366(8) . ?
C70B H70B 0.9500 . ?
C70B C71B 1.356(8) . ?
C71A H71A 0.9500 . ?
C71B H71B 0.9500 . ?
C72 C73 1.404(3) . ?
C72 C77 1.416(3) . ?
C72 B2 1.572(3) . ?
C73 C74 1.397(3) . ?
C73 C80 1.512(3) . ?
C74 H74 0.9500 . ?
C74 C75 1.396(3) . ?
C75 C76 1.389(3) . ?
C75 C79 1.514(3) . ?
C76 H76 0.9500 . ?
C76 C77 1.401(3) . ?
C77 C78 1.513(3) . ?
C78 H78A 0.9800 . ?
C78 H78B 0.9800 . ?
C78 H78C 0.9800 . ?
C79 H79A 0.9800 . ?
C79 H79B 0.9800 . ?
C79 H79C 0.9800 . ?
C80 H80A 0.9800 . ?
C80 H80B 0.9800 . ?
C80 H80C 0.9800 . ?

loop_
_geom_angle_atom_site_label_1
_geom_angle_atom_site_label_2
_geom_angle_atom_site_label_3
_geom_angle
_geom_angle_site_symmetry_1
_geom_angle_site_symmetry_3
_geom_angle_publ_flag
C22 N1 H1 113.2(16) . . ?
C22 N1 B1 124.24(17) . . ?
B1 N1 H1 122.4(16) . . ?
C52 N2 H2 113.7(16) . . ?
C52 N2 B2 124.01(18) . . ?
B2 N2 H2 121.9(16) . . ?
C2 C1 Br1A 121.04(19) . . ?
C2 C1 Br1B 118.2(2) . . ?
C31 C1 Br1A 116.8(2) . . ?
C31 C1 Br1B 119.1(2) . . ?
C31 C1 C2 122.16(19) . . ?
C1 C2 C3 117.57(18) . . ?
C1 C2 C7 123.38(19) . . ?
C7 C2 C3 118.98(19) . . ?
C2 C3 C8 119.41(18) . . ?
C4 C3 C2 117.65(18) . . ?
C4 C3 C8 122.79(18) . . ?
C3 C4 H4 119.2 . . ?
C5 C4 C3 121.7(2) . . ?
C5 C4 H4 119.2 . . ?
C4 C5 H5 120.1 . . ?
C4 C5 C6 119.9(2) . . ?
C6 C5 H5 120.1 . . ?
C5 C6 H6 119.9 . . ?
C7 C6 C5 120.20(19) . . ?
C7 C6 H6 119.9 . . ?
C2 C7 H7 119.4 . . ?
C6 C7 C2 121.2(2) . . ?
C6 C7 H7 119.4 . . ?
C3 C8 C9 122.61(17) . . ?
C30 C8 C3 118.83(17) . . ?
C30 C8 C9 118.47(17) . . ?
C10 C9 C8 125.00(17) . . ?
C22 C9 C8 118.04(17) . . ?
C22 C9 C10 116.94(17) . . ?
C9 C10 C11 122.76(18) . . ?
C19 C10 C9 118.98(18) . . ?
C19 C10 C11 118.11(18) . . ?
C10 C11 C23 122.76(18) . . ?
C12 C11 C10 118.8(2) . . ?
C12 C11 C23 118.08(19) . . ?
C11 C12 H12 118.4 . . ?
C11 C12 C13 123.2(2) . . ?
C13 C12 H12 118.4 . . ?
C14 C13 C12 118.81(19) . . ?
C14 C13 C18 119.9(2) . . ?
C18 C13 C12 121.2(2) . . ?
C13 C14 C15 118.3(2) . . ?
C13 C14 C19 118.9(2) . . ?
C15 C14 C19 122.7(2) . . ?
C14 C15 H15 119.7 . . ?
C16 C15 C14 120.5(3) . . ?
C16 C15 H15 119.7 . . ?
C15 C16 H16 119.7 . . ?
C17 C16 C15 120.6(3) . . ?
C17 C16 H16 119.7 . . ?
C16 C17 H17 119.9 . . ?
C18 C17 C16 120.2(2) . . ?
C18 C17 H17 119.9 . . ?
C13 C18 H18 119.8 . . ?
C17 C18 C13 120.3(3) . . ?
C17 C18 H18 119.8 . . ?
C10 C19 C14 120.2(2) . . ?
C10 C19 C20 118.86(18) . . ?
C20 C19 C14 120.90(19) . . ?
C19 C20 H20 119.6 . . ?
C21 C20 C19 120.71(19) . . ?
C21 C20 H20 119.6 . . ?
C20 C21 H21 119.8 . . ?
C20 C21 C22 120.47(19) . . ?
C22 C21 H21 119.8 . . ?
N1 C22 C9 120.22(17) . . ?
N1 C22 C21 119.48(18) . . ?
C9 C22 C21 120.30(18) . . ?
C24 C23 C11 121.60(18) . . ?
C28 C23 C11 120.2(2) . . ?
C28 C23 C24 118.1(2) . . ?
C23 C24 H24 119.6 . . ?
C25 C24 C23 120.8(2) . . ?
C25 C24 H24 119.6 . . ?
C24 C25 H25 119.5 . . ?
C24 C25 C26 121.0(2) . . ?
C26 C25 H25 119.5 . . ?
C25 C26 C29 121.1(3) . . ?
C27 C26 C25 117.9(2) . . ?
C27 C26 C29 121.0(2) . . ?
C26 C27 H27 119.4 . . ?
C28 C27 C26 121.2(2) . . ?
C28 C27 H27 119.4 . . ?
C23 C28 H28 119.5 . . ?
C27 C28 C23 120.9(2) . . ?
C27 C28 H28 119.5 . . ?
C26 C29 H29A 109.5 . . ?
C26 C29 H29B 109.5 . . ?
C26 C29 H29C 109.5 . . ?
H29A C29 H29B 109.5 . . ?
H29A C29 H29C 109.5 . . ?
H29B C29 H29C 109.5 . . ?
C8 C30 C31 119.44(18) . . ?
C8 C30 B1 120.12(17) . . ?
C31 C30 B1 120.16(18) . . ?
C1 C31 C30 120.76(19) . . ?
C1 C31 H31 119.6 . . ?
C30 C31 H31 119.6 . . ?
C33 C32 C37 118.48(18) . . ?
C33 C32 B1 121.36(17) . . ?
C37 C32 B1 120.16(18) . . ?
C32 C33 C40 120.95(18) . . ?
C34 C33 C32 120.05(18) . . ?
C34 C33 C40 119.01(18) . . ?
C33 C34 H34 119.0 . . ?
C35 C34 C33 121.95(19) . . ?
C35 C34 H34 119.0 . . ?
C34 C35 C36 117.93(19) . . ?
C34 C35 C39 120.2(2) . . ?
C36 C35 C39 121.8(2) . . ?
C35 C36 H36 119.3 . . ?
C35 C36 C37 121.4(2) . . ?
C37 C36 H36 119.3 . . ?
C32 C37 C38 120.21(19) . . ?
C36 C37 C32 120.18(19) . . ?
C36 C37 C38 119.52(19) . . ?
C37 C38 H38A 109.5 . . ?
C37 C38 H38B 109.5 . . ?
C37 C38 H38C 109.5 . . ?
H38A C38 H38B 109.5 . . ?
H38A C38 H38C 109.5 . . ?
H38B C38 H38C 109.5 . . ?
C35 C39 H39A 109.5 . . ?
C35 C39 H39B 109.5 . . ?
C35 C39 H39C 109.5 . . ?
H39A C39 H39B 109.5 . . ?
H39A C39 H39C 109.5 . . ?
H39B C39 H39C 109.5 . . ?
C33 C40 H40A 109.5 . . ?
C33 C40 H40B 109.5 . . ?
C33 C40 H40C 109.5 . . ?
H40A C40 H40B 109.5 . . ?
H40A C40 H40C 109.5 . . ?
H40B C40 H40C 109.5 . . ?
C42 C41 Br2 117.89(17) . . ?
C42 C41 C50 122.12(19) . . ?
C50 C41 Br2 119.89(15) . . ?
C41 C42 H42 119.6 . . ?
C41 C42 C43 120.8(2) . . ?
C43 C42 H42 119.6 . . ?
C42 C43 B2 120.04(18) . . ?
C44 C43 C42 119.48(18) . . ?
C44 C43 B2 120.24(18) . . ?
C43 C44 C45 118.92(17) . . ?
C43 C44 C51 118.30(17) . . ?
C45 C44 C51 122.68(18) . . ?
C46 C45 C44 123.04(19) . . ?
C46 C45 C50 117.44(19) . . ?
C50 C45 C44 119.38(19) . . ?
C45 C46 H46 119.2 . . ?
C47 C46 C45 121.6(2) . . ?
C47 C46 H46 119.2 . . ?
C46 C47 H47 119.9 . . ?
C46 C47 C48 120.1(2) . . ?
C48 C47 H47 119.9 . . ?
C47 C48 H48 120.0 . . ?
C49 C48 C47 120.0(2) . . ?
C49 C48 H48 120.0 . . ?
C48 C49 H49 119.3 . . ?
C48 C49 C50 121.3(2) . . ?
C50 C49 H49 119.3 . . ?
C41 C50 C45 117.67(18) . . ?
C41 C50 C49 123.3(2) . . ?
C49 C50 C45 118.9(2) . . ?
C52 C51 C44 118.28(18) . . ?
C52 C51 C56A 122.0(3) . . ?
C52 C51 C56B 112.4(3) . . ?
C56A C51 C44 119.6(3) . . ?
C56B C51 C44 129.3(3) . . ?
N2 C52 C51 120.21(18) . . ?
N2 C52 C53 119.49(19) . . ?
C51 C52 C53 120.3(2) . . ?
C52 C53 H53 122.6 . . ?
C52 C53 H53A 116.8 . . ?
C52 C53 C54A 114.8(3) . . ?
C54A C53 H53 122.6 . . ?
C54B C53 C52 126.4(3) . . ?
C54B C53 H53A 116.8 . . ?
C53 C54A H54A 117.5 . . ?
C55A C54A C53 124.9(5) . . ?
C55A C54A H54A 117.5 . . ?
C53 C54B H54B 121.8 . . ?
C53 C54B C55B 116.4(5) . . ?
C55B C54B H54B 121.8 . . ?
C54A C55A C67A 121.5(5) . . ?
C56A C55A C54A 117.6(5) . . ?
C56A C55A C67A 120.9(5) . . ?
C54B C55B C56B 119.3(6) . . ?
C54B C55B C67B 121.1(5) . . ?
C56B C55B C67B 119.6(5) . . ?
C55A C56A C51 116.0(5) . . ?
C55A C56A C57A 117.4(5) . . ?
C57A C56A C51 126.6(5) . . ?
C51 C56B C57B 118.7(5) . . ?
C55B C56B C51 122.2(5) . . ?
C55B C56B C57B 118.7(5) . . ?
C56A C57A C58A 122.0(7) . . ?
C65A C57A C56A 119.3(6) . . ?
C65A C57A C58A 117.9(6) . . ?
C56B C57B C58B 123.6(7) . . ?
C65B C57B C56B 118.1(6) . . ?
C65B C57B C58B 118.2(6) . . ?
C59A C58A C57A 120.6(7) . . ?
C59A C58A C63A 117.9(7) . . ?
C63A C58A C57A 121.3(7) . . ?
C59B C58B C57B 122.3(7) . . ?
C63B C58B C57B 121.7(6) . . ?
C63B C58B C59B 116.1(7) . . ?
C58A C59A H59A 119.5 . . ?
C60A C59A C58A 120.9(8) . . ?
C60A C59A H59A 119.5 . . ?
C58B C59B H59B 119.0 . . ?
C60B C59B C58B 122.0(8) . . ?
C60B C59B H59B 119.0 . . ?
C59A C60A H60A 119.5 . . ?
C59A C60A C61A 120.9(8) . . ?
C61A C60A H60A 119.5 . . ?
C59B C60B H60B 119.7 . . ?
C59B C60B C61B 120.5(8) . . ?
C61B C60B H60B 119.7 . . ?
C60A C61A C62A 117.7(7) . . ?
C60A C61A C64A 120.7(7) . . ?
C62A C61A C64A 121.5(6) . . ?
C60B C61B C64B 119.5(8) . . ?
C62B C61B C60B 117.3(6) . . ?
C62B C61B C64B 123.2(7) . . ?
C61A C62A H62A 119.1 . . ?
C63A C62A C61A 121.8(6) . . ?
C63A C62A H62A 119.1 . . ?
C61B C62B H62B 119.2 . . ?
C63B C62B C61B 121.5(6) . . ?
C63B C62B H62B 119.2 . . ?
C58A C63A H63A 119.7 . . ?
C62A C63A C58A 120.6(7) . . ?
C62A C63A H63A 119.7 . . ?
C58B C63B H63B 118.7 . . ?
C62B C63B C58B 122.5(6) . . ?
C62B C63B H63B 118.7 . . ?
C61A C64A H64A 109.5 . . ?
C61A C64A H64B 109.5 . . ?
C61A C64A H64C 109.5 . . ?
H64A C64A H64B 109.5 . . ?
H64A C64A H64C 109.5 . . ?
H64B C64A H64C 109.5 . . ?
C61B C64B H64D 109.5 . . ?
C61B C64B H64E 109.5 . . ?
C61B C64B H64F 109.5 . . ?
H64D C64B H64E 109.5 . . ?
H64D C64B H64F 109.5 . . ?
H64E C64B H64F 109.5 . . ?
C57A C65A H65A 118.2 . . ?
C57A C65A C66A 123.6(6) . . ?
C66A C65A H65A 118.2 . . ?
C57B C65B H65B 118.6 . . ?
C57B C65B C66B 122.8(6) . . ?
C66B C65B H65B 118.6 . . ?
C65A C66A C67A 119.3(5) . . ?
C65A C66A C71A 122.5(6) . . ?
C71A C66A C67A 118.1(6) . . ?
C67B C66B C65B 118.9(5) . . ?
C67B C66B C71B 119.5(5) . . ?
C71B C66B C65B 121.5(6) . . ?
C66A C67A C55A 117.1(5) . . ?
C68A C67A C55A 123.6(6) . . ?
C68A C67A C66A 119.2(5) . . ?
C66B C67B C55B 119.7(5) . . ?
C66B C67B C68B 118.6(5) . . ?
C68B C67B C55B 121.8(6) . . ?
C67A C68A H68A 119.7 . . ?
C69A C68A C67A 120.6(6) . . ?
C69A C68A H68A 119.7 . . ?
C67B C68B H68B 120.1 . . ?
C69B C68B C67B 119.9(6) . . ?
C69B C68B H68B 120.1 . . ?
C68A C69A H69A 120.1 . . ?
C70A C69A C68A 119.7(6) . . ?
C70A C69A H69A 120.1 . . ?
C68B C69B H69B 119.4 . . ?
C68B C69B C70B 121.2(6) . . ?
C70B C69B H69B 119.4 . . ?
C69A C70A H70A 119.9 . . ?
C71A C70A C69A 120.2(5) . . ?
C71A C70A H70A 119.9 . . ?
C69B C70B H70B 120.4 . . ?
C71B C70B C69B 119.3(6) . . ?
C71B C70B H70B 120.4 . . ?
C66A C71A H71A 119.0 . . ?
C70A C71A C66A 121.9(6) . . ?
C70A C71A H71A 119.0 . . ?
C66B C71B H71B 119.3 . . ?
C70B C71B C66B 121.5(6) . . ?
C70B C71B H71B 119.3 . . ?
C73 C72 C77 118.34(19) . . ?
C73 C72 B2 121.93(18) . . ?
C77 C72 B2 119.73(18) . . ?
C72 C73 C80 121.14(19) . . ?
C74 C73 C72 120.31(19) . . ?
C74 C73 C80 118.54(19) . . ?
C73 C74 H74 119.2 . . ?
C75 C74 C73 121.6(2) . . ?
C75 C74 H74 119.2 . . ?
C74 C75 C79 120.6(2) . . ?
C76 C75 C74 118.2(2) . . ?
C76 C75 C79 121.2(2) . . ?
C75 C76 H76 119.3 . . ?
C75 C76 C77 121.5(2) . . ?
C77 C76 H76 119.3 . . ?
C72 C77 C78 120.57(19) . . ?
C76 C77 C72 120.06(19) . . ?
C76 C77 C78 119.3(2) . . ?
C77 C78 H78A 109.5 . . ?
C77 C78 H78B 109.5 . . ?
C77 C78 H78C 109.5 . . ?
H78A C78 H78B 109.5 . . ?
H78A C78 H78C 109.5 . . ?
H78B C78 H78C 109.5 . . ?
C75 C79 H79A 109.5 . . ?
C75 C79 H79B 109.5 . . ?
C75 C79 H79C 109.5 . . ?
H79A C79 H79B 109.5 . . ?
H79A C79 H79C 109.5 . . ?
H79B C79 H79C 109.5 . . ?
C73 C80 H80A 109.5 . . ?
C73 C80 H80B 109.5 . . ?
C73 C80 H80C 109.5 . . ?
H80A C80 H80B 109.5 . . ?
H80A C80 H80C 109.5 . . ?
H80B C80 H80C 109.5 . . ?
N1 B1 C30 113.88(18) . . ?
N1 B1 C32 121.93(18) . . ?
C30 B1 C32 124.08(18) . . ?
N2 B2 C43 113.84(18) . . ?
N2 B2 C72 122.13(18) . . ?
C43 B2 C72 123.93(18) . . ?

loop_
_geom_torsion_atom_site_label_1
_geom_torsion_atom_site_label_2
_geom_torsion_atom_site_label_3
_geom_torsion_atom_site_label_4
_geom_torsion
_geom_torsion_site_symmetry_1
_geom_torsion_site_symmetry_2
_geom_torsion_site_symmetry_3
_geom_torsion_site_symmetry_4
_geom_torsion_publ_flag
Br1A C1 C2 C3 174.9(2) . . . . ?
Br1A C1 C2 C7 -8.4(3) . . . . ?
Br1A C1 C31 C30 -171.3(2) . . . . ?
Br1B C1 C2 C3 -176.2(2) . . . . ?
Br1B C1 C2 C7 0.5(3) . . . . ?
Br1B C1 C31 C30 179.7(2) . . . . ?
Br2 C41 C42 C43 176.49(16) . . . . ?
Br2 C41 C50 C45 -179.68(15) . . . . ?
Br2 C41 C50 C49 3.4(3) . . . . ?
N2 C52 C53 C54A 174.3(4) . . . . ?
N2 C52 C53 C54B 177.5(5) . . . . ?
C1 C2 C3 C4 168.91(19) . . . . ?
C1 C2 C3 C8 -6.8(3) . . . . ?
C1 C2 C7 C6 -171.4(2) . . . . ?
C2 C1 C31 C30 8.5(3) . . . . ?
C2 C3 C4 C5 4.9(3) . . . . ?
C2 C3 C8 C9 -168.40(18) . . . . ?
C2 C3 C8 C30 15.0(3) . . . . ?
C3 C2 C7 C6 5.3(3) . . . . ?
C3 C4 C5 C6 1.0(3) . . . . ?
C3 C8 C9 C10 30.7(3) . . . . ?
C3 C8 C9 C22 -150.93(18) . . . . ?
C3 C8 C30 C31 -11.7(3) . . . . ?
C3 C8 C30 B1 162.18(17) . . . . ?
C4 C3 C8 C9 16.1(3) . . . . ?
C4 C3 C8 C30 -160.45(18) . . . . ?
C4 C5 C6 C7 -4.0(3) . . . . ?
C5 C6 C7 C2 0.8(3) . . . . ?
C7 C2 C3 C4 -8.0(3) . . . . ?
C7 C2 C3 C8 176.31(18) . . . . ?
C8 C3 C4 C5 -179.50(18) . . . . ?
C8 C9 C10 C11 25.2(3) . . . . ?
C8 C9 C10 C19 -159.38(18) . . . . ?
C8 C9 C22 N1 -17.3(3) . . . . ?
C8 C9 C22 C21 163.38(17) . . . . ?
C8 C30 C31 C1 0.1(3) . . . . ?
C8 C30 B1 N1 -4.3(3) . . . . ?
C8 C30 B1 C32 179.53(18) . . . . ?
C9 C8 C30 C31 171.60(18) . . . . ?
C9 C8 C30 B1 -14.5(3) . . . . ?
C9 C10 C11 C12 -170.43(18) . . . . ?
C9 C10 C11 C23 16.8(3) . . . . ?
C9 C10 C19 C14 169.66(17) . . . . ?
C9 C10 C19 C20 -11.4(3) . . . . ?
C10 C9 C22 N1 161.12(17) . . . . ?
C10 C9 C22 C21 -18.2(3) . . . . ?
C10 C11 C12 C13 -3.5(3) . . . . ?
C10 C11 C23 C24 42.6(3) . . . . ?
C10 C11 C23 C28 -140.6(2) . . . . ?
C10 C19 C20 C21 -4.3(3) . . . . ?
C11 C10 C19 C14 -14.7(3) . . . . ?
C11 C10 C19 C20 164.28(17) . . . . ?
C11 C12 C13 C14 -6.8(3) . . . . ?
C11 C12 C13 C18 176.3(2) . . . . ?
C11 C23 C24 C25 177.89(19) . . . . ?
C11 C23 C28 C27 -179.0(2) . . . . ?
C12 C11 C23 C24 -130.2(2) . . . . ?
C12 C11 C23 C28 46.5(3) . . . . ?
C12 C13 C14 C15 -176.02(19) . . . . ?
C12 C13 C14 C19 6.1(3) . . . . ?
C12 C13 C18 C17 177.7(2) . . . . ?
C13 C14 C15 C16 -1.8(3) . . . . ?
C13 C14 C19 C10 4.7(3) . . . . ?
C13 C14 C19 C20 -174.27(18) . . . . ?
C14 C13 C18 C17 0.8(3) . . . . ?
C14 C15 C16 C17 0.8(4) . . . . ?
C14 C19 C20 C21 174.65(18) . . . . ?
C15 C14 C19 C10 -173.1(2) . . . . ?
C15 C14 C19 C20 7.9(3) . . . . ?
C15 C16 C17 C18 1.0(4) . . . . ?
C16 C17 C18 C13 -1.8(4) . . . . ?
C18 C13 C14 C15 1.0(3) . . . . ?
C18 C13 C14 C19 -176.89(19) . . . . ?
C19 C10 C11 C12 14.1(3) . . . . ?
C19 C10 C11 C23 -158.71(18) . . . . ?
C19 C14 C15 C16 176.0(2) . . . . ?
C19 C20 C21 C22 8.7(3) . . . . ?
C20 C21 C22 N1 -176.38(18) . . . . ?
C20 C21 C22 C9 2.9(3) . . . . ?
C22 N1 B1 C30 13.4(3) . . . . ?
C22 N1 B1 C32 -170.27(17) . . . . ?
C22 C9 C10 C11 -153.19(18) . . . . ?
C22 C9 C10 C19 22.3(3) . . . . ?
C23 C11 C12 C13 169.65(18) . . . . ?
C23 C24 C25 C26 0.8(3) . . . . ?
C24 C23 C28 C27 -2.1(3) . . . . ?
C24 C25 C26 C27 -1.6(4) . . . . ?
C24 C25 C26 C29 177.6(3) . . . . ?
C25 C26 C27 C28 0.5(4) . . . . ?
C26 C27 C28 C23 1.3(4) . . . . ?
C28 C23 C24 C25 1.1(3) . . . . ?
C29 C26 C27 C28 -178.7(3) . . . . ?
C30 C8 C9 C10 -152.69(19) . . . . ?
C30 C8 C9 C22 25.6(3) . . . . ?
C31 C1 C2 C3 -4.9(3) . . . . ?
C31 C1 C2 C7 171.8(2) . . . . ?
C31 C30 B1 N1 169.57(18) . . . . ?
C31 C30 B1 C32 -6.6(3) . . . . ?
C32 C33 C34 C35 0.1(3) . . . . ?
C33 C32 C37 C36 -0.3(3) . . . . ?
C33 C32 C37 C38 176.11(19) . . . . ?
C33 C32 B1 N1 -66.5(3) . . . . ?
C33 C32 B1 C30 109.4(2) . . . . ?
C33 C34 C35 C36 0.6(3) . . . . ?
C33 C34 C35 C39 -179.74(19) . . . . ?
C34 C35 C36 C37 -1.1(3) . . . . ?
C35 C36 C37 C32 1.0(3) . . . . ?
C35 C36 C37 C38 -175.4(2) . . . . ?
C37 C32 C33 C34 -0.2(3) . . . . ?
C37 C32 C33 C40 -179.96(19) . . . . ?
C37 C32 B1 N1 114.2(2) . . . . ?
C37 C32 B1 C30 -69.9(3) . . . . ?
C39 C35 C36 C37 179.2(2) . . . . ?
C40 C33 C34 C35 179.83(19) . . . . ?
C41 C42 C43 C44 -1.1(3) . . . . ?
C41 C42 C43 B2 173.3(2) . . . . ?
C42 C41 C50 C45 4.0(3) . . . . ?
C42 C41 C50 C49 -172.9(2) . . . . ?
C42 C43 C44 C45 11.8(3) . . . . ?
C42 C43 C44 C51 -171.74(18) . . . . ?
C42 C43 B2 N2 -169.17(19) . . . . ?
C42 C43 B2 C72 7.1(3) . . . . ?
C43 C44 C45 C46 160.73(19) . . . . ?
C43 C44 C45 C50 -14.7(3) . . . . ?
C43 C44 C51 C52 -25.5(3) . . . . ?
C43 C44 C51 C56A 149.5(4) . . . . ?
C43 C44 C51 C56B 155.7(5) . . . . ?
C44 C43 B2 N2 5.1(3) . . . . ?
C44 C43 B2 C72 -178.56(18) . . . . ?
C44 C45 C46 C47 179.30(19) . . . . ?
C44 C45 C50 C41 6.9(3) . . . . ?
C44 C45 C50 C49 -176.06(18) . . . . ?
C44 C51 C52 N2 17.3(3) . . . . ?
C44 C51 C52 C53 -163.47(18) . . . . ?
C44 C51 C56A C55A 159.8(5) . . . . ?
C44 C51 C56A C57A -21.8(10) . . . . ?
C44 C51 C56B C55B 159.2(5) . . . . ?
C44 C51 C56B C57B -28.3(10) . . . . ?
C45 C44 C51 C52 150.80(19) . . . . ?
C45 C44 C51 C56A -34.2(5) . . . . ?
C45 C44 C51 C56B -27.9(5) . . . . ?
C45 C46 C47 C48 -1.5(3) . . . . ?
C46 C45 C50 C41 -168.82(19) . . . . ?
C46 C45 C50 C49 8.2(3) . . . . ?
C46 C47 C48 C49 5.1(3) . . . . ?
C47 C48 C49 C50 -1.8(3) . . . . ?
C48 C49 C50 C41 171.9(2) . . . . ?
C48 C49 C50 C45 -5.0(3) . . . . ?
C50 C41 C42 C43 -7.1(3) . . . . ?
C50 C45 C46 C47 -5.2(3) . . . . ?
C51 C44 C45 C46 -15.6(3) . . . . ?
C51 C44 C45 C50 168.96(18) . . . . ?
C51 C52 C53 C54A -4.9(4) . . . . ?
C51 C52 C53 C54B -1.7(5) . . . . ?
C51 C56A C57A C58A -22.5(14) . . . . ?
C51 C56A C57A C65A 167.2(10) . . . . ?
C51 C56B C57B C58B -13.7(13) . . . . ?
C51 C56B C57B C65B 169.8(9) . . . . ?
C52 N2 B2 C43 -14.3(3) . . . . ?
C52 N2 B2 C72 169.36(18) . . . . ?
C52 C51 C56A C55A -25.3(9) . . . . ?
C52 C51 C56A C57A 153.1(8) . . . . ?
C52 C51 C56B C55B -19.6(9) . . . . ?
C52 C51 C56B C57B 152.9(7) . . . . ?
C52 C53 C54A C55A -7.4(9) . . . . ?
C52 C53 C54B C55B -9.1(9) . . . . ?
C53 C54A C55A C56A 3.2(11) . . . . ?
C53 C54A C55A C67A -177.2(7) . . . . ?
C53 C54B C55B C56B 4.6(11) . . . . ?
C53 C54B C55B C67B -174.5(7) . . . . ?
C54A C55A C56A C51 12.5(10) . . . . ?
C54A C55A C56A C57A -166.1(8) . . . . ?
C54A C55A C67A C66A 177.8(7) . . . . ?
C54A C55A C67A C68A -6.3(12) . . . . ?
C54B C55B C56B C51 10.3(11) . . . . ?
C54B C55B C56B C57B -162.2(8) . . . . ?
C54B C55B C67B C66B 173.0(7) . . . . ?
C54B C55B C67B C68B -6.9(12) . . . . ?
C55A C56A C57A C58A 155.9(9) . . . . ?
C55A C56A C57A C65A -14.4(14) . . . . ?
C55A C67A C68A C69A -174.5(7) . . . . ?
C55B C56B C57B C58B 159.1(9) . . . . ?
C55B C56B C57B C65B -17.4(14) . . . . ?
C55B C67B C68B C69B -176.6(7) . . . . ?
C56A C51 C52 N2 -157.6(4) . . . . ?
C56A C51 C52 C53 21.6(5) . . . . ?
C56A C55A C67A C66A -2.6(11) . . . . ?
C56A C55A C67A C68A 173.3(8) . . . . ?
C56A C57A C58A C59A -42.0(17) . . . . ?
C56A C57A C58A C63A 143.4(12) . . . . ?
C56A C57A C65A C66A 2.6(16) . . . . ?
C56B C51 C52 N2 -163.7(4) . . . . ?
C56B C51 C52 C53 15.5(5) . . . . ?
C56B C55B C67B C66B -6.2(11) . . . . ?
C56B C55B C67B C68B 174.0(7) . . . . ?
C56B C57B C58B C59B -41.5(17) . . . . ?
C56B C57B C58B C63B 138.9(12) . . . . ?
C56B C57B C65B C66B 7.3(15) . . . . ?
C57A C58A C59A C60A -177.0(14) . . . . ?
C57A C58A C63A C62A 177.5(10) . . . . ?
C57A C65A C66A C67A 9.6(13) . . . . ?
C57A C65A C66A C71A -174.0(10) . . . . ?
C57B C58B C59B C60B 178.9(14) . . . . ?
C57B C58B C63B C62B -178.9(9) . . . . ?
C57B C65B C66B C67B 3.4(13) . . . . ?
C57B C65B C66B C71B -178.8(10) . . . . ?
C58A C57A C65A C66A -168.0(9) . . . . ?
C58A C59A C60A C61A 0(2) . . . . ?
C58B C57B C65B C66B -169.3(8) . . . . ?
C58B C59B C60B C61B 0(2) . . . . ?
C59A C58A C63A C62A 2.9(17) . . . . ?
C59A C60A C61A C62A 1.8(18) . . . . ?
C59A C60A C61A C64A -178.4(14) . . . . ?
C59B C58B C63B C62B 1.5(16) . . . . ?
C59B C60B C61B C62B 0.7(17) . . . . ?
C59B C60B C61B C64B -177.0(13) . . . . ?
C60A C61A C62A C63A -1.2(14) . . . . ?
C60B C61B C62B C63B -0.7(13) . . . . ?
C61A C62A C63A C58A -1.2(14) . . . . ?
C61B C62B C63B C58B -0.4(13) . . . . ?
C63A C58A C59A C60A -2(2) . . . . ?
C63B C58B C59B C60B -1(2) . . . . ?
C64A C61A C62A C63A 179.0(10) . . . . ?
C64B C61B C62B C63B 176.9(9) . . . . ?
C65A C57A C58A C59A 128.3(15) . . . . ?
C65A C57A C58A C63A -46.2(15) . . . . ?
C65A C66A C67A C55A -9.3(10) . . . . ?
C65A C66A C67A C68A 174.5(8) . . . . ?
C65A C66A C71A C70A -177.6(7) . . . . ?
C65B C57B C58B C59B 135.0(15) . . . . ?
C65B C57B C58B C63B -44.6(15) . . . . ?
C65B C66B C67B C55B -4.1(10) . . . . ?
C65B C66B C67B C68B 175.8(7) . . . . ?
C65B C66B C71B C70B -178.1(7) . . . . ?
C66A C67A C68A C69A 1.4(11) . . . . ?
C66B C67B C68B C69B 3.5(10) . . . . ?
C67A C55A C56A C51 -167.2(7) . . . . ?
C67A C55A C56A C57A 14.3(12) . . . . ?
C67A C66A C71A C70A -1.3(10) . . . . ?
C67A C68A C69A C70A 2.4(10) . . . . ?
C67B C55B C56B C51 -170.6(7) . . . . ?
C67B C55B C56B C57B 16.9(12) . . . . ?
C67B C66B C71B C70B -0.3(9) . . . . ?
C67B C68B C69B C70B -2.7(10) . . . . ?
C68A C69A C70A C71A -5.6(9) . . . . ?
C68B C69B C70B C71B 0.3(9) . . . . ?
C69A C70A C71A C66A 5.1(9) . . . . ?
C69B C70B C71B C66B 1.2(9) . . . . ?
C71A C66A C67A C55A 174.2(8) . . . . ?
C71A C66A C67A C68A -2.0(10) . . . . ?
C71B C66B C67B C55B 178.1(7) . . . . ?
C71B C66B C67B C68B -2.0(9) . . . . ?
C72 C73 C74 C75 1.3(3) . . . . ?
C73 C72 C77 C76 -0.2(3) . . . . ?
C73 C72 C77 C78 -177.64(19) . . . . ?
C73 C72 B2 N2 67.0(3) . . . . ?
C73 C72 B2 C43 -109.0(2) . . . . ?
C73 C74 C75 C76 -1.3(3) . . . . ?
C73 C74 C75 C79 177.7(2) . . . . ?
C74 C75 C76 C77 0.6(3) . . . . ?
C75 C76 C77 C72 0.2(3) . . . . ?
C75 C76 C77 C78 177.6(2) . . . . ?
C77 C72 C73 C74 -0.5(3) . . . . ?
C77 C72 C73 C80 177.93(19) . . . . ?
C77 C72 B2 N2 -113.3(2) . . . . ?
C77 C72 B2 C43 70.7(3) . . . . ?
C79 C75 C76 C77 -178.5(2) . . . . ?
C80 C73 C74 C75 -177.1(2) . . . . ?
B1 N1 C22 C9 -2.8(3) . . . . ?
B1 N1 C22 C21 176.52(18) . . . . ?
B1 C30 C31 C1 -173.8(2) . . . . ?
B1 C32 C33 C34 -179.52(18) . . . . ?
B1 C32 C33 C40 0.8(3) . . . . ?
B1 C32 C37 C36 178.98(18) . . . . ?
B1 C32 C37 C38 -4.6(3) . . . . ?
B2 N2 C52 C51 3.2(3) . . . . ?
B2 N2 C52 C53 -176.00(19) . . . . ?
B2 C43 C44 C45 -162.56(18) . . . . ?
B2 C43 C44 C51 13.9(3) . . . . ?
B2 C72 C73 C74 179.17(18) . . . . ?
B2 C72 C73 C80 -2.4(3) . . . . ?
B2 C72 C77 C76 -179.89(18) . . . . ?
B2 C72 C77 C78 2.7(3) . . . . ?

loop_
_smtbx_masks_void_nr
_smtbx_masks_void_average_x
_smtbx_masks_void_average_y
_smtbx_masks_void_average_z
_smtbx_masks_void_volume
_smtbx_masks_void_count_electrons
_smtbx_masks_void_content
1 -0.755 0.000 0.500 471.7 126.3 '2 CH2Cl2,2 CH3CN'
2 -0.724 0.500 0.000 471.7 126.3 '2 CH2Cl2,2 CH3CN'

_shelx_res_file                  
;
TITL mo_2459_cg_0m_a.res in P2(1)/n
    mo_2459_cg_0m.res
    created by SHELXL-2018/3 at 12:55:44 on 02-Dec-2024
REM Old TITL mo_2459_CG_0m in P2(1)/n
REM SHELXT solution in P2(1)/n: R1 0.218, Rweak 0.011, Alpha 0.078
REM <I/s> 0.566 for 355 systematic absences, Orientation as input
REM Formula found by SHELXT: C81 B N8 Br2
CELL 0.71073 16.2199 13.0469 31.385 90 90.805 90
ZERR 8 0.0067 0.0053 0.0131 0 0.008 0
LATT 1
SYMM 0.5-X,0.5+Y,0.5-Z
SFAC C H B Br Cl N
UNIT 332 268 8 8 8 12
SADI C55A C67A C55A C67B
SADI C53 C54A C53 C54B
SADI C54A C55A C54B C55B
SADI 0.04 C54A C56A C54B C56B
SADI 0.04 C55A C66A C55A C66B
RIGU 0.001 0.002 C51 C53 C54B C55B C56B C57B C58B C59B C60B C61B C62B C63B =
 C64B C65B C66B C67B C68B C69B C70B C71B
SADI 0.04 C54A C67A C54B C67A
SADI 0.04 C54A C67B C54B C67B
SIMU 0.001 0.002 2 C54A C54B
SADI C57A C65A C57A C65B
SADI 0.04 C55A C68A C55A C68B
SADI C55A C56A C55B C56B
SADI C55A C67A C55B C67A
SADI C55A C67B C55B C67B
SADI 0.04 C51 C55A C51 C55B
SADI 0.04 C53 C55A C53 C55B
SADI 0.04 C55A C57A C55B C57B
SADI C51 C56A C51 C56B
RIGU 0.001 0.002 C55A C56A C57A C58A C59A C60A C61A C62A C63A C64A C65A =
 C66A C67A C68A C69A C70A C71A
SADI C65A C66A C65B C66B
SIMU 0.001 0.002 2 C55A C55B
SADI C56A C57A C56B C57B
SADI 0.04 C56A C58A C56B C58A
SADI 0.04 C56A C65A C56B C65A
SADI C66A C67A C66B C67B
SADI 0.04 C56A C67A C56B C67A
SADI C66A C71A C66B C71B
SADI 0.04 C56A C67B C56B C67B
SADI 0.04 C56A C65B C56B C65B
SADI C67A C68A C67B C68B
SADI C68A C69A C68B C69B
SIMU 0.002 0.004 2 C56A C56B
ISOR 0.002 0.008 C55B C55A
ISOR 0.002 0.008 C56B C56A
SADI C69A C70A C69B C70B
ISOR 0.002 0.008 C54B C54A
SADI C70A C71A C70B C71B
SADI 0.04 C57A C66A C57A C66B
SADI 0.04 C65A C67A C65B C67B
SADI 0.04 C65A C71A C65B C71B
SADI 0.04 C66A C68A C66B C68B
SADI 0.04 C66A C70A C66B C70B
SADI 0.04 C67A C69A C67B C69B
SADI 0.04 C67A C71A C67B C71B
SADI 0.04 C68A C70A C68B C70B
SADI 0.04 C69A C71A C69B C71B
SADI C57A C58A C57B C58A
SADI C57A C65A C57B C65A
SADI C57A C65B C57B C65B
SADI 0.04 C51 C57A C51 C57B
SADI C57A C58A C57A C58B
SADI C58A C59A C58B C59B
SADI C58A C63A C58B C63B
SADI C58A C57B C58B C57B
SADI C59A C60A C59B C60B
SADI C60A C61A C60B C61B
SADI C61A C62A C61B C62B
SADI C61A C64A C61B C64B
SADI C62A C63A C62B C63B
SADI 0.04 C57A C59A C57A C59B
SADI 0.04 C57A C63A C57A C63B
SADI 0.04 C58A C60A C58B C60B
SADI 0.04 C58A C62A C58B C62B
SADI 0.04 C59A C61A C59B C61B
SADI 0.04 C59A C63A C59B C63B
SADI 0.04 C59A C57B C59B C57B
SADI 0.04 C60A C62A C60B C62B
SADI 0.04 C60A C64A C60B C64B
SADI 0.04 C61A C63A C61B C63B
SADI 0.04 C62A C64A C62B C64B
SADI 0.04 C63A C57B C63B C57B
SADI Br1A C1 Br1B C1
DFIX 0.88 N2 H2 N1 H1

L.S. 14
PLAN  20
SIZE 0.058 0.278 0.417
TEMP -173.15
CONF
BOND
list 4
MORE -1
BOND $H
ABIN
fmap 2
acta
REM <olex2.extras>
REM <HklSrc "%.\\mo_2459_CG_0m.hkl">
REM </olex2.extras>

WGHT    0.061100    6.595600
FVAR       0.15338
PART 1
BR1A  4    0.379376    0.901649    0.419758    10.50000    0.03948    0.03797 =
         0.03149   -0.00148    0.01030    0.01910
PART 2
BR1B  4    0.363892    0.894334    0.417358    10.50000    0.05809    0.06324 =
         0.04252    0.00365    0.01762    0.03534
PART 0
BR2   4    0.634111    0.391289    0.084899    11.00000    0.04764    0.05539 =
         0.04690   -0.00664    0.01527    0.02468
N1    6    0.627716    0.589543    0.319441    11.00000    0.02276    0.01576 =
         0.02694    0.00286    0.00155    0.00123
H1    2    0.652929    0.529713    0.319063    11.00000   -1.20000
N2    6    0.372552    0.693375    0.182903    11.00000    0.02197    0.01871 =
         0.03285   -0.00108    0.00146    0.00325
H2    2    0.345613    0.754295    0.182913    11.00000   -1.20000
C1    1    0.435247    0.845930    0.372620    11.00000    0.02947    0.02668 =
         0.03119   -0.00119    0.00737    0.00698
C2    1    0.424501    0.887832    0.331049    11.00000    0.02221    0.02059 =
         0.03186    0.00075    0.00192    0.00144
C3    1    0.474034    0.846971    0.297841    11.00000    0.01812    0.01703 =
         0.02957    0.00174    0.00035   -0.00182
C4    1    0.453524    0.874864    0.255303    11.00000    0.01769    0.02167 =
         0.03143    0.00304   -0.00110   -0.00190
AFIX  43
H4    2    0.482771    0.844436    0.232542    11.00000   -1.20000
AFIX   0
C5    1    0.392125    0.945122    0.246157    11.00000    0.02125    0.02310 =
         0.03838    0.00603   -0.00490   -0.00234
AFIX  43
H5    2    0.378924    0.961709    0.217388    11.00000   -1.20000
AFIX   0
C6    1    0.349169    0.992079    0.279528    11.00000    0.02097    0.02280 =
         0.04696    0.00352   -0.00532    0.00241
AFIX  43
H6    2    0.309356    1.043575    0.273350    11.00000   -1.20000
AFIX   0
C7    1    0.364510    0.963884    0.320766    11.00000    0.02302    0.02138 =
         0.04244   -0.00087    0.00221    0.00323
AFIX  43
H7    2    0.334622    0.995578    0.343000    11.00000   -1.20000
AFIX   0
C8    1    0.538649    0.774047    0.308354    11.00000    0.01909    0.01560 =
         0.02636    0.00006    0.00076   -0.00128
C9    1    0.601743    0.743114    0.277734    11.00000    0.01699    0.01884 =
         0.02670    0.00200    0.00017   -0.00162
C10   1    0.633358    0.807435    0.244232    11.00000    0.01557    0.02210 =
         0.02924    0.00374   -0.00147   -0.00132
C11   1    0.632479    0.919081    0.246477    11.00000    0.01778    0.02243 =
         0.03490    0.00566   -0.00310   -0.00287
C12   1    0.652191    0.974031    0.210920    11.00000    0.02339    0.02624 =
         0.03750    0.01096   -0.00550   -0.00739
AFIX  43
H12   2    0.648526    1.046645    0.212095    11.00000   -1.20000
AFIX   0
C13   1    0.677922    0.927743    0.172250    11.00000    0.02377    0.03661 =
         0.03254    0.01158   -0.00437   -0.01130
C14   1    0.692124    0.821251    0.171540    11.00000    0.02151    0.03649 =
         0.02850    0.00730    0.00061   -0.00610
C15   1    0.722669    0.777169    0.133823    11.00000    0.03514    0.04988 =
         0.03334    0.00845    0.00656   -0.00114
AFIX  43
H15   2    0.734176    0.705814    0.132906    11.00000   -1.20000
AFIX   0
C16   1    0.736030    0.837301    0.098043    11.00000    0.04489    0.06834 =
         0.03102    0.01168    0.00659   -0.00909
AFIX  43
H16   2    0.755910    0.806508    0.072755    11.00000   -1.20000
AFIX   0
C17   1    0.720627    0.941862    0.098882    11.00000    0.04082    0.06657 =
         0.03364    0.02081   -0.00295   -0.02355
AFIX  43
H17   2    0.729181    0.982016    0.074083    11.00000   -1.20000
AFIX   0
C18   1    0.693094    0.987453    0.135388    11.00000    0.03566    0.04181 =
         0.03888    0.01687   -0.00917   -0.01954
AFIX  43
H18   2    0.684129    1.059391    0.136006    11.00000   -1.20000
AFIX   0
C19   1    0.672152    0.760782    0.208963    11.00000    0.01693    0.02896 =
         0.02853    0.00404    0.00159   -0.00376
C20   1    0.692239    0.655002    0.211202    11.00000    0.02049    0.02910 =
         0.02569   -0.00042    0.00209   -0.00097
AFIX  43
H20   2    0.714778    0.621790    0.187077    11.00000   -1.20000
AFIX   0
C21   1    0.679513    0.600463    0.247665    11.00000    0.01888    0.02089 =
         0.03201    0.00127    0.00139    0.00056
AFIX  43
H21   2    0.700164    0.532548    0.250113    11.00000   -1.20000
AFIX   0
C22   1    0.635924    0.644258    0.281715    11.00000    0.01783    0.01915 =
         0.02588    0.00167    0.00042   -0.00231
C23   1    0.620516    0.975960    0.286985    11.00000    0.02130    0.01575 =
         0.04004    0.00384   -0.00040   -0.00229
C24   1    0.659947    0.945870    0.324956    11.00000    0.02534    0.02021 =
         0.03356    0.00090    0.00081   -0.00034
AFIX  43
H24   2    0.693792    0.886441    0.325259    11.00000   -1.20000
AFIX   0
C25   1    0.650155    1.001840    0.362128    11.00000    0.03682    0.02589 =
         0.03885   -0.00228    0.00352    0.00172
AFIX  43
H25   2    0.677983    0.980667    0.387469    11.00000   -1.20000
AFIX   0
C26   1    0.599986    1.088886    0.362868    11.00000    0.04422    0.02521 =
         0.05061   -0.00534    0.01194    0.00055
C27   1    0.561724    1.119269    0.324801    11.00000    0.03538    0.02089 =
         0.05888    0.00177    0.00674    0.00415
AFIX  43
H27   2    0.527731    1.178567    0.324505    11.00000   -1.20000
AFIX   0
C28   1    0.572370    1.064689    0.287520    11.00000    0.02851    0.01778 =
         0.05174    0.00597   -0.00178   -0.00136
AFIX  43
H28   2    0.546584    1.087857    0.261919    11.00000   -1.20000
AFIX   0
C29   1    0.586654    1.147391    0.403610    11.00000    0.08175    0.04145 =
         0.05890   -0.01474    0.01396    0.01393
AFIX 137
H29A  2    0.627079    1.125113    0.425184    11.00000   -1.50000
H29B  2    0.530851    1.134184    0.413850    11.00000   -1.50000
H29C  2    0.593364    1.220912    0.398283    11.00000   -1.50000
AFIX   0
C30   1    0.538589    0.727106    0.348409    11.00000    0.02037    0.01722 =
         0.02779    0.00189    0.00140    0.00017
C31   1    0.485560    0.765158    0.380492    11.00000    0.03054    0.02393 =
         0.02733    0.00207    0.00474    0.00329
AFIX  43
H31   2    0.485467    0.733506    0.407751    11.00000   -1.20000
AFIX   0
C32   1    0.593766    0.569651    0.400342    11.00000    0.01955    0.01776 =
         0.02696    0.00213    0.00154    0.00097
C33   1    0.555416    0.473940    0.405860    11.00000    0.02076    0.01868 =
         0.02677    0.00083    0.00199    0.00014
C34   1    0.560007    0.424499    0.445311    11.00000    0.02602    0.02024 =
         0.02806    0.00303    0.00508   -0.00086
AFIX  43
H34   2    0.533853    0.359857    0.448510    11.00000   -1.20000
AFIX   0
C35   1    0.601783    0.467167    0.480080    11.00000    0.02708    0.02562 =
         0.02532    0.00244    0.00552    0.00500
C36   1    0.639076    0.562722    0.474677    11.00000    0.03060    0.02846 =
         0.02642    0.00010   -0.00302    0.00196
AFIX  43
H36   2    0.667034    0.593781    0.498135    11.00000   -1.20000
AFIX   0
C37   1    0.636121    0.613720    0.435399    11.00000    0.02721    0.02062 =
         0.03017    0.00178   -0.00005    0.00023
C38   1    0.682890    0.713480    0.430118    11.00000    0.04550    0.02697 =
         0.03787    0.00128   -0.00812   -0.01208
AFIX 137
H38A  2    0.728605    0.703035    0.410498    11.00000   -1.50000
H38B  2    0.704682    0.735869    0.457873    11.00000   -1.50000
H38C  2    0.645602    0.765994    0.418571    11.00000   -1.50000
AFIX   0
C39   1    0.605547    0.410939    0.522107    11.00000    0.04337    0.03643 =
         0.02671    0.00625    0.00435    0.00294
AFIX 137
H39A  2    0.552844    0.376381    0.526911    11.00000   -1.50000
H39B  2    0.616324    0.459942    0.545186    11.00000   -1.50000
H39C  2    0.649916    0.359997    0.521503    11.00000   -1.50000
AFIX   0
C40   1    0.509169    0.422809    0.369495    11.00000    0.03502    0.02768 =
         0.03362    0.00403   -0.00418   -0.00957
AFIX 137
H40A  2    0.548337    0.387231    0.351162    11.00000   -1.50000
H40B  2    0.479369    0.474800    0.352825    11.00000   -1.50000
H40C  2    0.469828    0.373256    0.380930    11.00000   -1.50000
AFIX   0
C41   1    0.568395    0.440385    0.130366    11.00000    0.02627    0.02673 =
         0.03555   -0.00372    0.00797    0.00628
C42   1    0.516890    0.520604    0.122285    11.00000    0.02626    0.02617 =
         0.03303    0.00272    0.00722    0.00440
AFIX  43
H42   2    0.517060    0.552429    0.095061    11.00000   -1.20000
AFIX   0
C43   1    0.462953    0.557250    0.154042    11.00000    0.02108    0.01817 =
         0.03136    0.00227    0.00446    0.00118
C44   1    0.461864    0.509140    0.193856    11.00000    0.01733    0.01890 =
         0.03105    0.00292    0.00321   -0.00057
C45   1    0.526440    0.436344    0.204604    11.00000    0.01888    0.01701 =
         0.03541    0.00395    0.00182   -0.00299
C46   1    0.545658    0.406839    0.247053    11.00000    0.01986    0.02646 =
         0.03764    0.00787   -0.00073   -0.00407
AFIX  43
H46   2    0.515616    0.436211    0.269772    11.00000   -1.20000
AFIX   0
C47   1    0.606972    0.336456    0.256204    11.00000    0.02289    0.02801 =
         0.04735    0.01228   -0.00666   -0.00531
AFIX  43
H47   2    0.619490    0.319212    0.284983    11.00000   -1.20000
AFIX   0
C48   1    0.650638    0.290546    0.223229    11.00000    0.02150    0.02210 =
         0.05999    0.00585   -0.00684    0.00193
AFIX  43
H48   2    0.689683    0.238166    0.229427    11.00000   -1.20000
AFIX   0
C49   1    0.637170    0.321002    0.182068    11.00000    0.02118    0.02145 =
         0.05423   -0.00055    0.00045    0.00249
AFIX  43
H49   2    0.668287    0.290690    0.159958    11.00000   -1.20000
AFIX   0
C50   1    0.577522    0.397145    0.171668    11.00000    0.01933    0.02025 =
         0.04090    0.00042    0.00255    0.00110
C51   1    0.397739    0.539222    0.224062    11.00000    0.01686    0.02512 =
         0.02728    0.00156    0.00207   -0.00157
C52   1    0.363475    0.637430    0.220337    11.00000    0.01793    0.02688 =
         0.02713   -0.00214    0.00212   -0.00057
C53   1    0.318653    0.679901    0.254241    11.00000    0.01872    0.03687 =
         0.03354   -0.00778    0.00134   -0.00115
PART 1
AFIX  43
H53   2    0.298133    0.748095    0.253704    10.50000   -1.20000
AFIX  43
PART 2
H53A  2    0.298076    0.747475    0.250339    10.50000   -1.20000
AFIX   0
PART 1
C54A  1    0.306243    0.611002    0.290197    10.50000    0.02097    0.02720 =
         0.02837   -0.00794    0.00250   -0.00002
AFIX  43
H54A  2    0.282292    0.638923    0.315089    10.50000   -1.20000
AFIX   0
PART 2
C54B  1    0.302890    0.635982    0.289995    10.50000    0.02096    0.02676 =
         0.02915   -0.00895    0.00195    0.00006
AFIX  43
H54B  2    0.279133    0.672362    0.312992    10.50000   -1.20000
AFIX   0
PART 1
C55A  1    0.327393    0.504719    0.290795    10.50000    0.01935    0.02500 =
         0.02400   -0.00279    0.00106   -0.00249
PART 2
[truncated: 4,698,918 more chars]
